# Supplementary material for: Exploration of Molecular Mechanisms of Immunity in the Pacific Oyster (Crassostrea gigas) in Response to Vibrio alginolyticus Invasion
Source: Animals (Basel). 2024 Jun 6;14(11):1707. doi: 10.3390/ani14111707 (PMC11171025; doi:10.3390/ani14111707)
Supplement: Supplementary file 1 [file animals-14-01707-s001.zip]

Archive with 8 entries (8 files):
- Fig. S1 correlation analysis.png
- Fig. S2 histological examinations.png
- Legends of Fig. S1 and Fig. S2.pdf
- Table S1 The quality of RNA.xlsx
- Table S2 Information on primers used for quantitative validation of RT-PCR.pdf
- Table S3 Sequencing results.pdf
- Table S4 All DEGs.xlsx
- Table S5 GO result.xlsx
