# Supplementary material for: Exploration of Molecular Mechanisms of Immunity in the Pacific Oyster (Crassostrea gigas) in Response to Vibrio alginolyticus Invasion
Source: Animals (Basel). 2024 Jun 6;14(11):1707. doi: 10.3390/ani14111707 (PMC11171025; doi:10.3390/ani14111707)
Supplement: Supplementary file 1 [file animals-14-01707-s001.zip › Table S1 The quality of RNA.xlsx]

## Sheet: Sheet3
Sample Name	Concentration(ng/ul)	volume(ul)	Total mass(ug)	RNA integrity values
BCG-0h-1	348	35	12.18	9
BCG-0h-2	260	35	9.1	8.9
BCG-0h-3	262	35	9.17	9.1
BCG-0h-4	252	35	8.82	9.5
BCG-0h-5	386	35	13.51	9
BCG-0h-6	338	35	11.83	9
PCG-12h-1	932	35	32.62	8.3
PCG-12h-2	840	35	29.4	6.9
PCG-12h-3	746	35	26.11	6.9
PCG-12h-4	295	35	10.325	8.8
PCG-12h-5	671	35	23.485	7
PCG-12h-6	712	35	24.92	6.8
VEG-12h-1	890	35	31.15	6.6
VEG-12h-2	510	35	17.85	7.8
VEG-12h-3	1277	35	44.695	5.8
VEG-12h-4	1027	35	35.945	6.7
VEG-12h-5	747	35	26.145	7
VEG-12h-6	664	35	23.24	6.7
PCG-48h-1	539	35	18.865	6.9
PCG-48h-2	691	35	24.185	7
PCG-48h-3	537	35	18.795	7.7
PCG-48h-4	420	35	14.7	8.1
PCG-48h-5	734	35	25.69	6.4
PCG-48h-6	456	35	15.96	8.3
VEG-48h-1	1199	35	41.965	6.3
VEG-48h-2	1153	35	40.355	5.9
VEG-48h-3	1026	35	35.91	5.4
VEG-48h-4	824	35	28.84	6.8
VEG-48h-5	1241	35	43.435	4.4
VEG-48h-6	672	35	23.52	6.6
