# Supplementary material for: Exploration of Molecular Mechanisms of Immunity in the Pacific Oyster (Crassostrea gigas) in Response to Vibrio alginolyticus Invasion
Source: Animals (Basel). 2024 Jun 6;14(11):1707. doi: 10.3390/ani14111707 (PMC11171025; doi:10.3390/ani14111707)
Supplement: Supplementary file 1 [file animals-14-01707-s001.zip › Table S4 All DEGs.xlsx]

## Sheet: Sheet2
geneID	BG_0h_2N	PG_12h_2N	VG_12h_2N	PG_48h_2N	VG_48h_2N
Cg00016	7.89256	3.92141	0.35005	11.998	0.614279
Cg00018	2.7629	4.61935	1.92696	2.95632	4.2317
Cg00060	0.476726	0.306906	0.366108	0.534124	0.175552
Cg00078	1.2672	0.36107	1.92843	3.29098	0.513042
Cg00120	1.09009	1.16266	0.0906829	2.53435	1.40136
Cg00204	12.9768	22.5827	21.3719	13.2003	26.6521
Cg00205	0.385001	0.909945	1.18291	0.621173	2.05079
Cg00211	0.480806	0.0439888	0.993363	0.153722	0.194195
Cg00239	0.0410854	0.0273965	0.235488	0.0212619	0.0209695
Cg00261	2.80161	5.60347	11.4351	3.09245	7.48831
Cg00262	0.890933	1.32306	0.796125	0.878243	3.40384
Cg00306	16.6088	7.48793	26.7085	4.29159	7.65098
Cg00307	0.539526	0.0241498	0.446092	0.222937	0.12919
Cg00322	0.430791	0.124663	0.423674	1.41164	0.365542
Cg00390	0.10587	1.22895	0.336011	0.417605	0.0908237
Cg00391	0.406537	0.479343	0.0936623	0.299799	0.355041
Cg00404	0	0.444219	0	0	0
Cg00424	17.751	13.2629	6.60142	11.0903	7.30595
Cg00446	1.10762	4.63402	0.784411	1.47375	0.602061
Cg00448	0.0346844	0.0406363	0.640203	0.0410308	0.225966
Cg00499	0	0	0.562086	0.986459	0.190625
Cg00532	2.22229	0.577434	0.608633	0.0245874	2.04303
Cg00552	0.183506	0	0.473687	0	0.130919
Cg00555	0.914622	1.54167	2.05553	1.9081	0.113018
Cg00563	0.583556	0.780945	0.677743	1.09325	0.0752229
Cg00645	0.0304765	0	0.196058	0.109778	0.256971
Cg00646	0.318941	0.188846	0.304942	0.16993	0.587694
Cg00655	0.442605	0.164026	1.53905	0.634228	2.21589
Cg00656	3.23071	2.39841	0.660534	3.32274	1.07378
Cg00657	4.54196	3.13701	0.282276	5.29436	1.96486
Cg00684	0.729825	0.74615	1.74611	0.413425	2.6578
Cg00759	0.0295698	0.26216	1.34462	0.121239	0.0601652
Cg00804	0.0489575	1.11535	0.0506524	0.345121	0
Cg00826	1.8928	3.72544	3.80284	1.26939	3.47044
Cg00866	0.183288	0.0493396	0.598496	0.0982189	0
Cg00921	1.98004	0.270746	0.826051	0.0585576	1.09177
Cg00928	2.09802	1.48813	1.47308	0.996111	0.0754138
Cg00929	4.58451	3.34991	0	0	1.241
Cg00937	2.9215	2.73893	1.43225	1.33575	4.36331
Cg00967	0.0431522	0.0626714	1.22352	0.81356	0.791156
Cg00975	8.33266	2.44428	6.51175	7.47636	5.89443
Cg00986	0.232733	0.162531	0.354493	0.629581	0.221
Cg00989	6.82358	5.30648	11.5727	7.52362	13.8461
Cg00990	210.782	47.0692	101.482	96.3138	104.046
Cg00997	0.592537	0	0.703686	0.703302	0.539404
Cg01002	0.190325	0.988062	0	0.435867	0
Cg01045	0.161537	0.139339	0.0918919	0.171904	0.0162068
Cg01065	0.146582	0.147122	0.575076	1.18907	0.108764
Cg01074	0.391022	0.150683	0.750115	0.301975	0.940151
Cg01082	0.196533	1.12722	0.328568	0.277924	0.706674
Cg01091	1.28663	0.945402	1.05034	1.42849	0.0760092
Cg01092	6.71254	8.32127	11.0809	13.9945	5.76286
Cg01093	2.40889	4.80868	6.04691	2.10401	4.38075
Cg01095	1.53649	1.47168	1.21632	0.660273	3.33494
Cg01097	0.890653	0.849502	0.0944885	0.640781	0.0108186
Cg01100	3.05927	1.0739	10.5782	5.37804	10.7453
Cg01122	24.4781	24.4932	9.04437	20.4025	8.46025
Cg01167	0.307184	0.0980335	0.0628945	1.00057	0.0630421
Cg01179	3.56609	3.13353	6.3291	5.95682	5.26433
Cg01237	0.266737	0.109649	0.566496	0.102545	1.28527
Cg01239	2.51788	1.95839	0.0822564	0.995607	0.896336
Cg01263	12.7731	9.62088	7.52133	19.4414	2.52006
Cg01272	8.29192	4.0197	1.75936	0	2.10435
Cg01273	0.621387	0.368834	0	0.431694	0.198987
Cg01290	12.7349	13.1997	3.93054	17.5699	0.16784
Cg01291	2.53311	6.88959	0.101258	3.50577	0
Cg01294	8.62153	25.0366	0.253056	15.7229	0.744698
Cg01295	4.67978	9.52565	1.98055	7.14588	0.287718
Cg01300	28.713	34.9755	20.6566	9.88453	24.7847
Cg01307	0.481433	0.873895	0.258173	0.612628	0.404701
Cg01318	9.31653	7.35272	1.55177	4.87716	2.84064
Cg01319	0.509208	0.36497	0.152835	0.590181	0.043776
Cg01321	0.0702361	0	0.899505	0	0
Cg01325	3.63602	2.25491	11.5322	3.35845	5.08378
Cg01353	0.331978	0.268472	0.217618	1.2166	0.203595
Cg01364	3.40729	0.268883	0.667792	1.87385	0.063959
Cg01365	3.11058	0.583633	0.75634	1.70974	0.0462762
Cg01384	0.800129	2.46888	0.411267	1.33633	1.03766
Cg01471	0.412736	0.270141	0.52655	0.803536	2.92993
Cg01472	0.6025	0.479117	1.38518	0.356783	0.779512
Cg01500	0.20164	0.140721	0.329138	0.239145	0.0221913
Cg01534	30.5017	19.6279	5.72516	25.8922	10.2881
Cg01540	3.50017	4.96144	5.09669	7.87235	2.84872
Cg01555	0.181635	0	0.340665	0.740541	0
Cg01569	0.215032	0.0384029	0	0.223747	0
Cg01613	3.8407	5.63958	11.625	3.53094	6.45983
Cg01614	3.8886	10.5862	22.8316	4.54442	13.0249
Cg01622	0.0822046	0.05428	0.273525	1.49655	0.343763
Cg01641	0.214132	0.893632	0.0535814	0.0249917	0.130411
Cg01674	4.09258	0.0815522	16.7381	1.14195	4.66724
Cg01675	0.703934	0.219848	0.114067	1.26341	0.270391
Cg01687	0.447061	1.44896	0.251641	0.984704	0.952117
Cg01695	2.93525	5.25644	8.27227	8.05057	3.69399
Cg01739	0.041843	0.450219	2.79267	0.24351	0.168748
Cg01760	0.0634718	0.110833	0	0.479592	0.021982
Cg01811	0.890096	0.326315	1.58618	1.28659	1.82228
Cg01824	0.897967	0	0	2.10521	0
Cg01840	1.00419	0.666639	2.75569	6.45113	5.06261
Cg01867	0.239336	0.471485	1.83902	0.255302	2.38353
Cg01884	1.68377	0.402832	1.82078	0.843051	2.72019
Cg01889	0.596	0.143507	0.8571	0.26967	1.42998
Cg01891	0.229518	0.11145	0.875541	0.4718	0.169099
Cg01936	0.818916	2.68804	1.90975	3.33782	1.20788
Cg01938	0	0.431757	0.585554	0.180694	1.24628
Cg02019	7.78264	1.4914	4.40257	8.17548	8.94253
Cg02128	1.42598	0.138758	0.664109	0.158271	0.543694
Cg02136	0.688725	1.02765	1.57139	0	2.93259
Cg02137	0.710182	0.482376	0.0424005	0	1.0691
Cg02142	4.79618	4.36596	1.4033	1.66654	0.938706
Cg02154	1.18675	2.86128	7.53457	2.70333	6.53657
Cg02160	0.0946694	0.242516	0.69224	0.371205	1.74839
Cg02184	0.155961	0.257811	0.123758	0.895419	0.0567074
Cg02254	1.99917	0.267719	2.9399	1.23742	5.29395
Cg02269	9.10389	16.6096	7.65604	11.4161	24.2881
Cg02283	1.94505	1.18403	3.03813	1.96994	0.0199012
Cg02291	4.16236	4.19537	4.66533	3.5642	1.5987
Cg02300	3.65736	4.26642	13.577	16.8727	17.7866
Cg02301	61.5439	165.095	201.069	110.42	332.587
Cg02304	6.31104	8.23779	4.55181	7.14125	2.41436
Cg02316	0.164083	0.161414	0.533607	1.00751	0.244483
Cg02324	6.68516	9.02743	7.39692	5.26163	12.4933
Cg02355	11.8892	28.629	66.3128	18.3226	9.48266
Cg02358	2.86078	6.5669	5.14903	3.94566	10.7795
Cg02363	6.02831	2.37033	3.5259	14.9772	6.90548
Cg02365	0.238225	0.530692	0.586796	0.302837	1.12213
Cg02423	0	0	0.61019	2.64912	0
Cg02424	0	0	0.502407	2.144	0
Cg02433	0.839937	3.28675	0	1.41766	2.67615
Cg02461	0.0535435	0	0	3.77854	0.16381
Cg02486	13.927	7.06874	6.80951	13.1192	2.95396
Cg02522	1.60172	0.816193	0.651407	2.11081	6.41647
Cg02563	2.20754	0	1.8083	4.29068	1.20562
Cg02597	0.125458	6.0463	0.0619193	1.7654	5.63674
Cg02598	0.0758271	0.516414	0.0382297	0.199368	0.22097
Cg02618	105.118	91.0538	53.2334	62.4088	27.4989
Cg02729	5.14327	5.86573	1.29477	16.7068	28.7131
Cg02741	1.86173	0.809997	0.507347	1.39502	0.272211
Cg02833	0.152981	0.625943	3.52621	0.32606	1.992
Cg02834	0.470534	0.568435	3.38554	0.426426	3.23973
Cg02835	0.287013	0.745123	3.66246	0.483124	3.35438
Cg02838	11.9071	9.02235	4.33158	27.0459	29.3148
Cg02840	5.8867	1.40353	1.86213	2.36037	5.76125
Cg02852	0.514155	0.924055	3.30637	0.0410422	2.92801
Cg02857	2.84818	7.26004	3.03118	2.10575	0.942968
Cg02932	0.386296	0.420644	0.293809	0.797136	0.246339
Cg02936	0	0	0	0.0138907	0.204355
Cg02993	3.61982	5.17096	1.32875	3.49765	0.45476
Cg03004	2.94763	1.35605	2.78804	3.54814	0.701594
Cg03009	6.20688	1.81056	6.65391	1.39387	7.10105
Cg03021	9.82271	13.5508	2.49485	2.28895	1.51746
Cg03031	3.53388	3.53415	3.87096	4.82171	2.04257
Cg03041	0	1.21183	0	0	0
Cg03053	0.655339	0.243026	1.96207	1.15783	0.669374
Cg03057	0.0209644	0.0860573	0.608498	0.110022	0.0931416
Cg03074	9.71671	7.49733	12.0756	7.4054	3.41577
Cg03087	0	0.0616073	0.0514439	0.203617	0
Cg03096	2.65945	0.075738	1.77087	2.32828	1.66438
Cg03097	18.5055	11.5549	11.8056	14.9482	3.85838
Cg03098	1.97291	1.45595	4.20022	1.9728	2.18496
Cg03115	0.063179	0.120712	0.092632	1.59436	0.03271
Cg03116	10.8515	16.4974	8.60947	35.3918	13.9085
Cg03123	2.50388	1.61355	1.3807	2.25747	0.375409
Cg03155	2.58582	3.56896	1.58496	2.41234	2.49473
Cg03197	0.620725	1.0976	0.785163	2.89066	1.24066
Cg03242	2.14351	2.1658	2.43022	4.08369	1.87374
Cg03253	0.026613	0.00823853	0.134295	0.172463	0
Cg03289	0	0.104617	0.582768	2.70962	0
Cg03325	0.570049	0.042549	0.400063	0.145497	1.16716
Cg03362	0.481776	0.775009	3.11922	2.86621	0.395839
Cg03376	0	0.0670499	0.0388773	0.278498	0
Cg03392	0.298287	0.570032	0.11637	0.229377	0.146825
Cg03449	17.2045	12.6833	13.0267	7.07696	17.9198
Cg03478	0	0	0.595588	1.41186	0
Cg03479	0.825805	0.438214	0.0671241	0.709651	0.183364
Cg03480	1.56356	2.50699	1.16601	1.81566	2.33653
Cg03496	13.767	9.37479	10.4291	26.2652	6.31302
Cg03497	7.14671	5.51785	11.5304	4.58657	4.11656
Cg03507	0.14362	0.869408	0.217039	1.13484	1.17684
Cg03522	1.01887	0.89936	4.65083	9.39157	1.47942
Cg03537	4.94793	0.78201	1.23875	2.2167	0.536003
Cg03542	4.16779	0.158847	2.16242	2.78627	1.01726
Cg03545	0.0834588	0.895431	0.0453098	0.449847	0.245128
Cg03568	0	0.0858635	0.810982	0.720377	0.213857
Cg03569	2.52006	2.17706	5.69459	7.03844	2.51256
Cg03573	13.6553	11.0742	11.1156	16.2621	7.3303
Cg03610	11.9073	12.2229	37.1147	8.41305	10.9925
Cg03643	0	1.29023	0.876759	0	2.14146
Cg03677	1.13163	1.69696	9.77286	19.3621	0.74516
Cg03750	28.5187	8.89059	15.4268	23.9134	9.28447
Cg03765	12.3166	13.3015	29.5991	24.5442	20.6942
Cg03823	12.706	5.62015	8.65672	10.6153	4.83756
Cg03837	2.11195	1.45813	1.67588	0.65729	2.76374
Cg03843	0.345543	1.87398	0.478907	0.390213	1.60561
Cg03861	24.1702	7.59569	15.5821	0.26424	15.0387
Cg03862	1.13879	1.40314	6.10854	18.3528	32.7307
Cg03867	4.47296	3.48777	0.0328787	0.153763	0.128114
Cg03874	0.168924	0.329751	0.074189	0.194466	0.115166
Cg03879	10.4792	7.48692	15.2632	7.87821	7.80834
Cg03898	1.9394	2.08817	1.06982	7.27672	2.52621
Cg03916	3.24785	2.6922	10.324	20.287	6.60388
Cg03917	39.0478	17.4248	16.7169	5.42626	15.8221
Cg03919	4.21467	9.00306	21.4294	13.4911	11.1512
Cg03937	0.276025	0.177248	1.04695	0.204522	0.0684108
Cg03941	2.75671	2.41951	5.96732	2.99348	2.64664
Cg03948	4.35389	7.53689	8.64131	6.44642	17.0585
Cg03965	0.350358	2.53888	4.8161	2.83358	0.632495
Cg03974	0.925989	0.361375	0.294636	0.569406	0.198541
Cg04008	0.0948221	0	0.877676	0.0142096	0.74231
Cg04049	0.047058	0.41793	1.02851	1.03807	0.135504
Cg04075	0.848152	1.0136	3.90736	3.16264	4.99659
Cg04146	1.38266	0.675795	1.55285	1.22308	0.330668
Cg04148	0.295277	0.430144	0.782745	1.0479	0.202735
Cg04191	0.147882	0	0.166136	1.39743	0
Cg04211	6.44478	6.25146	7.14604	23.5252	3.38799
Cg04218	0.383477	0.46558	0.865728	1.10772	0.135303
Cg04221	3.8424	3.7296	8.21726	4.63857	4.04066
Cg04222	54.0662	52.7185	67.9005	130.948	60.7368
Cg04226	0.068587	0.251561	0	0	1.93989
Cg04258	3.09976	9.7704	19.045	1.94493	5.7571
Cg04271	0.205896	0.10313	0.418896	0.631269	0.101859
Cg04292	2.01745	3.14773	11.7715	8.56032	1.09691
Cg04352	5.18969	7.25915	8.05581	0.711798	7.85136
Cg04357	1.91036	1.8557	0.740137	1.60524	1.22073
Cg04385	0.905869	0.491456	0.414462	1.05358	0.389059
Cg04387	9.47048	3.67783	1.64093	1.4444	3.68235
Cg04398	0.399356	2.44215	0.295665	0.101342	1.26444
Cg04470	32.9311	19.7784	8.25644	13.6238	16.2146
Cg04525	1.15258	0.642525	0.857914	0	4.08841
Cg04534	0.436619	4.00787	0.696106	0.465257	0.270267
Cg04588	2.89614	21.5132	3.72635	4.57999	15.0387
Cg04613	2.11531	1.84789	2.17205	9.25808	2.47091
Cg04614	0.982949	1.0548	1.56507	3.3684	1.01597
Cg04646	0.413023	0.468827	0.146586	0.768928	0.608858
Cg04656	0.242664	1.42035	0.416799	0.442365	1.16586
Cg04663	7.42141	5.09733	17.3356	14.74	10.3908
Cg04673	0.706365	0.767145	0.77639	0.212327	0.868883
Cg04674	7.67299	7.30134	7.64817	2.59674	12.9241
Cg04685	0.0852492	0.606989	0.0150303	0.16349	0.101304
Cg04715	2.89233	4.44964	1.17031	0.984391	0.968672
Cg04716	7.95012	6.18845	7.97987	11.8914	5.70186
Cg04783	1.08182	0.535914	0.891121	1.16321	0.37081
Cg04874	0.383643	0.154219	0.330283	0.563572	0.0270963
Cg04881	0.218991	1.13853	0.0554233	0.0426315	0.0204827
Cg04891	1.92073	4.53046	1.62757	2.42093	1.50901
Cg04894	2.8834	4.39867	1.37994	2.83642	0
Cg04908	0.264526	0.439442	0.570442	0.233546	1.16035
Cg04928	0.0785295	0.147895	0.246592	0.060649	0.462282
Cg04943	2.43522	6.45849	1.4133	1.11977	0.0731624
Cg04955	0.41487	0.107147	1.76238	0.82577	0.981819
Cg04967	8.5609	1.00976	2.70505	14.6268	4.91297
Cg05011	0.159675	0.0312381	0.333371	0.210995	0.141737
Cg05012	0.318823	0.531442	0.386591	1.3588	0.268636
Cg05023	20.3171	23.1103	11.4518	15.595	20.2472
Cg05047	4.43028	1.01042	7.48133	5.79358	13.7489
Cg05048	0.522036	0.108966	1.01661	0.673348	2.18992
Cg05049	24.0907	14.6858	39.1951	40.1428	18.8576
Cg05086	4.00329	5.22757	6.74641	9.93451	1.82164
Cg05091	2.12858	2.6305	1.81324	2.39132	5.85771
Cg05101	1.72029	1.8084	1.40914	1.65941	5.06792
Cg05105	2.26717	3.10014	6.2646	5.45073	4.78606
Cg05128	0.517825	0.0899232	0.517505	0.418823	0.0231756
Cg05143	1.64238	1.67119	2.49425	4.52755	2.13288
Cg05166	21.8398	21.0617	45.4874	28.832	30.0664
Cg05168	0.700842	1.19664	0.0914669	0.908504	0.145613
Cg05177	0.190666	0.288072	1.64719	2.67681	2.27803
Cg05179	6.25862	3.95808	10.6463	12.2445	6.67677
Cg05203	1.26956	2.5623	0.175597	1.12368	1.08044
Cg05205	0.427397	0.257406	0.593236	0.326883	0.0293977
Cg05216	12.4974	9.54249	15.4157	17.5645	7.06051
Cg05230	43.5629	20.7575	7.84056	35.9862	20.8168
Cg05262	0.0328566	0	0.0683072	0.0350817	2.27902
Cg05299	7.34839	12.9838	26.8292	12.0274	13.1007
Cg05378	2.36292	4.50118	1.86825	4.87035	2.22773
Cg05419	0.946998	0.707028	0.122347	0.0718767	0.0331351
Cg05436	16.3969	25.0271	31.0053	11.2648	30.8412
Cg05437	6.46057	9.64031	9.81144	5.40976	12.3224
Cg05614	5.44321	3.96556	3.66191	5.08122	1.61526
Cg05658	13.5832	12.2364	23.4085	10.127	20.4381
Cg05663	27.7936	26.3268	58.3437	30.8307	17.8663
Cg05669	3.27639	5.12113	5.52099	3.33963	10.5561
Cg05690	0.7339	0.551209	0.348885	0	1.34822
Cg05691	21.7075	26.3413	29.8633	34.1138	16.4081
Cg05695	1.7294	1.34762	0.134625	0.0666636	0.182657
Cg05696	9.9034	7.14743	7.24127	5.61426	11.3096
Cg05697	2.70908	1.90748	1.47686	1.57984	0.712397
Cg05698	0.818209	0.419833	0.453091	0.377726	0.114238
Cg05713	0.141784	0	1.13466	0.696779	0.215152
Cg05833	9.58638	9.83959	12.5594	8.56436	21.1467
Cg05858	0.894549	0.709729	1.16117	1.38273	0.669829
Cg05860	0.854316	0.876216	2.9103	2.88789	1.11017
Cg05896	14.7357	10.8103	4.15482	6.78284	5.77167
Cg05904	2.4625	1.9758	2.89992	3.63076	0.935274
Cg05916	0.356751	0.138304	0.973812	0.633665	0.946088
Cg05918	3.35847	7.75222	7.79942	7.73393	15.4761
Cg05928	0.219845	0.0957126	0.206762	1.75877	0.157053
Cg05938	0.172178	0.0962132	0.0843128	0.663372	0.087672
Cg06021	2.43586	2.36115	0.401524	1.49182	1.72604
Cg06037	0.675134	0.767745	2.12044	0.665435	0.410645
Cg06043	0.148721	0.0716523	1.01062	1.64992	0.347248
Cg06066	4.50674	5.63675	2.47094	2.5135	4.46858
Cg06093	2.92868	1.69247	1.60369	8.12592	2.48911
Cg06094	8.59679	3.77209	3.65725	13.1102	5.84582
Cg06184	0.295948	0.779295	0.222695	0.520357	0.173382
Cg06215	1.28359	2.35597	1.03319	1.28382	1.39896
Cg06222	0.215099	0.050881	0.314836	0.165095	0.11156
Cg06229	2.38249	2.34215	1.11202	1.35386	1.83163
Cg06261	9.79741	8.90508	31.5935	14.7012	9.72594
Cg06281	0.395045	0.739565	0.22029	0.446656	0.132923
Cg06291	0.217159	0.211779	8.401	0.295108	0.733467
Cg06294	0.870051	0.780007	2.40391	1.28741	1.49385
Cg06304	8.45671	5.75921	13.8048	13.5295	22.7928
Cg06311	28.4173	141.655	327.188	80.5522	101.912
Cg06313	20.4551	16.9235	7.78401	13.8847	11.0602
Cg06320	2.16399	1.77577	8.06687	25.9894	1.51824
Cg06368	4.06442	6.71431	11.9727	4.15088	1.76146
Cg06383	1.69941	0.871712	0.768734	0.223627	0.761835
Cg06396	0.0962247	0.109375	0.308787	0.306441	0
Cg06401	4.5646	6.83049	16.849	7.55777	4.8443
Cg06432	4.73019	3.04576	1.30833	3.46023	2.59855
Cg06439	31.8335	50.3866	26.1754	66.112	135.815
Cg06442	13.1309	41.5352	18.1329	53.0786	131.416
Cg06443	1.5305	22.4706	25.6566	23.6141	1.59424
Cg06444	51.7042	133.906	58.717	240.628	389.241
Cg06496	1.91944	0.244803	1.29231	0.669028	2.52215
Cg06518	2.83557	5.54715	2.05729	2.48752	4.54674
Cg06557	0.736256	0.381442	0.188009	0.689318	0.158998
Cg06597	11.7075	31.9969	12.6826	14.1181	11.0257
Cg06599	3.35919	2.63986	0.970185	2.68022	0.878023
Cg06607	28.3524	30.3589	48.2496	22.9862	10.9862
Cg06630	8.82652	7.916	17.2855	15.8196	14.6683
Cg06650	0.320825	0.00232971	0.122129	0.387469	0
Cg06653	0.0904945	0.251036	0.382657	0.36322	0.0395061
Cg06707	0.0120524	0.0356125	0.0363726	0.577575	0.0356471
Cg06724	0.0230261	0.0213791	0.370774	0.0114305	0.113858
Cg06740	1.8391	3.24598	7.64541	2.98357	2.25593
Cg06775	4.37449	0.739298	0.279309	6.31392	0.344519
Cg06780	6.90716	2.91019	4.1917	9.20148	2.76597
Cg06781	3.68069	4.61294	17.5228	2.76201	0.508427
Cg06789	0.542572	0.497316	1.03709	1.97635	0.894843
Cg06824	0.160203	0.537153	2.3016	1.16637	2.38578
Cg06834	0.493054	2.54923	0.308325	1.18271	1.44577
Cg06846	6.52526	5.95668	12.3711	11.9996	7.80316
Cg06852	16.7372	14.2015	44.8863	22.8277	18.3597
Cg06853	20.85	21.2621	55.2182	23.0127	25.8101
Cg06895	12.6186	18.3211	251.824	0.799123	244.923
Cg06896	0.273049	0.323499	28.9098	0.185954	31.6104
Cg06987	4.88405	7.51137	14.0801	7.91251	3.40276
Cg06988	3.81473	10.7052	14.5549	19.9214	7.09182
Cg07017	40.7488	52.4473	62.3201	31.905	79.7124
Cg07047	0	9.17764	0	0.317215	1.55532
Cg07048	0.186892	1.00376	0	1.30096	1.15021
Cg07085	0	3.15695	0	0.758259	1.79274
Cg07133	1.65365	2.27654	14.4807	2.34148	0.561229
Cg07153	0.246107	1.13886	0.327319	0.687566	0.658488
Cg07191	3.709	5.2906	6.66982	11.1215	4.49858
Cg07194	1.81945	0	1.6263	3.44771	2.84834
Cg07195	2.58117	0	1.65408	2.99326	3.75852
Cg07226	6.16549	5.00218	3.79124	8.28398	3.43979
Cg07227	25.4318	9.41413	8.37156	8.90752	18.0289
Cg07237	1.54654	0.76434	0.0262483	1.04731	0.303725
Cg07275	0.249811	1.88354	0.158771	0.467763	1.00245
Cg07316	1.80995	4.08559	0.942136	3.00616	2.21801
Cg07324	0.617021	0.500347	6.15239	0.525259	0.306505
Cg07329	1.92176	0.959624	0.721515	3.30987	0.107797
Cg07339	0.370813	0.438832	7.1509	3.4306	0.462762
Cg07365	7.63051	13.7684	7.35333	23.9772	10.4776
Cg07368	20.3054	25.3888	9.13678	23.0205	15.3529
Cg07371	13.0414	16.0562	13.6007	25.4968	8.21656
Cg07396	0.169609	0.229162	0.493352	0.433916	0.0698811
Cg07403	0.29852	0.644135	1.62681	0.891199	0.242289
Cg07417	1.51743	3.4226	0.934537	5.19245	2.56436
Cg07457	6.99431	18.9076	24.2044	1.91846	13.4094
Cg07465	6.42894	7.6806	2.30302	8.81825	8.0047
Cg07466	5.34304	6.84311	2.94601	9.96813	8.41254
Cg07468	25.4184	55.5017	24.6686	5.0227	19.2541
Cg07472	22.4428	23.8265	11.1201	16.7931	16.6379
Cg07522	0.667043	1.1559	0.584492	3.39024	1.43487
Cg07535	15.4725	13.4573	43.1898	25.3455	21.4997
Cg07536	12.5427	3.51681	10.3486	18.5398	8.15444
Cg07545	6.51407	3.85738	9.67684	7.29275	5.27523
Cg07563	0.215968	0.064735	0.214014	0.908899	0.185114
Cg07578	28.4976	49.0216	53.0408	63.124	25.1581
Cg07583	1.60899	4.28464	1.72717	2.98954	2.03233
Cg07591	1.84129	2.85766	3.1699	3.03333	1.39098
Cg07598	0.140835	0.250669	0.770456	0.957353	0.160505
Cg07649	1.54142	1.69377	0.566499	1.6518	1.20202
Cg07668	0.231446	0.20395	1.65434	0.166363	0.202604
Cg07726	3.579	4.34598	3.23739	3.975	1.66764
Cg07748	17.1656	10.649	15.4958	16.8204	8.12027
Cg07758	0.360188	0.16019	0.297633	1.86743	0.33981
Cg07763	17.544	115.266	154.436	83.504	22.1613
Cg07766	15.6209	44.6459	43.0604	59.7595	126.674
Cg07771	152.285	41.3112	84.7286	52.5465	70.6532
Cg07772	8.36711	0.923297	4.68292	2.66073	3.53413
Cg07779	2.41096	2.77819	0.990248	2.31827	1.31
Cg07786	4.16115	6.01398	1.34631	4.23568	0.822774
Cg07805	15.2476	5.93883	9.86624	9.22624	2.48506
Cg07843	0	0.755341	0.0218782	1.19984	0.70658
Cg07853	0.283784	0.216636	0.44176	1.54501	0.246388
Cg07865	5.38579	3.15956	7.88832	3.85007	4.10381
Cg07910	2.082	2.17807	5.1187	4.41511	0.950954
Cg07911	2.23832	3.43707	5.30164	3.81302	1.1427
Cg08003	1.50107	2.26425	0.379141	3.405	1.53175
Cg08005	1.59091	3.46124	2.04317	1.4991	0
Cg08018	0.538985	1.62539	0.0826742	0.182657	0
Cg08033	5.82883	0	0.885443	0	2.47745
Cg08055	0.130182	0.669979	0.0793294	0.846399	0.560504
Cg08073	3.81065	6.6075	2.71866	9.55293	9.98423
Cg08080	0.116562	0	0.128392	0.119072	1.25333
Cg08084	0.234497	0.947143	0.0632038	1.0084	1.21489
Cg08086	1.95086	2.38957	0	4.09762	4.04428
Cg08097	0.318021	0.557273	0.355157	0.952831	0.115878
Cg08123	1.37829	1.96397	1.3206	5.72628	1.75294
Cg08151	81.6906	104.633	90.3995	49.7355	111.475
Cg08232	0.294233	0	0.866074	0.202875	0
Cg08234	14.6962	19.9291	20.7659	12.0579	24.2163
Cg08243	0.0294084	2.66468	0.189886	2.88144	1.82499
Cg08244	13.9362	9.71884	11.4624	10.9775	5.06151
Cg08254	0.63842	0.136599	0.967054	0.381542	0.356244
Cg08255	0.00630179	0	0.234647	0	0.0252487
Cg08271	2.27571	2.25616	1.0202	1.62942	2.30009
Cg08301	1.22954	1.74636	1.00679	0.975352	2.47494
Cg08314	22.5088	23.1407	10.8099	28.5733	16.7108
Cg08316	0.49562	0.441318	0.537288	0.717883	0.221193
Cg08317	12.062	10.2528	2.8879	7.08767	6.65528
Cg08338	0.28791	0.117144	1.04658	0.489942	0.203015
Cg08366	32.5903	22.2612	5.28469	8.16029	7.8783
Cg08375	1.30334	0.282436	0.187543	0.920215	0.213376
Cg08401	0.258599	0.146919	1.51119	0.506503	0.107511
Cg08414	13.3039	10.5762	8.5191	3.49481	7.47753
Cg08419	785.825	519.398	1196.13	603.032	452.631
Cg08420	100.774	167.938	392.784	166.745	82.8109
Cg08421	43.0026	29.4713	91.9162	65.9823	16.6032
Cg08422	5.23884	18.42	47.6494	8.42538	21.1387
Cg08424	5.06589	2.6848	3.70626	4.77335	18.2784
Cg08439	4.58853	10.4887	5.20865	5.20662	20.1808
Cg08469	7.10515	2.6054	5.8808	4.79542	6.21245
Cg08488	3.18296	8.75257	0.937484	4.53273	4.31504
Cg08501	2.50217	1.5616	1.66446	6.64483	1.55576
Cg08504	2.65143	11.3878	24.3371	1.01095	5.05668
Cg08525	2.25264	2.40491	2.66165	5.17129	1.9155
Cg08531	1.93349	1.41846	5.23895	23.296	4.80673
Cg08532	0.947907	0.950262	2.29123	11.609	2.12074
Cg08608	23.0693	10.3848	35.3834	34.5491	27.4792
Cg08629	0.83475	0.173018	1.10246	0.652242	0.721639
Cg08655	7.74877	5.51167	3.03338	4.12987	0.554364
Cg08660	2.74951	2.6522	2.58708	4.05941	1.55858
Cg08673	1.92187	2.90385	3.34618	9.01356	2.33099
Cg08700	0	0.312716	1.3869	0.570328	3.84027
Cg08707	7.60615	8.37413	0.069729	23.795	20.5755
Cg08774	0.693711	0.126582	0.773265	2.99619	1.20609
Cg08818	5.49399	0.702139	4.68769	2.0768	1.30071
Cg08819	0.47973	0.460339	0.816961	0.209385	0.903011
Cg08862	15.6878	35.7542	53.2811	22.0139	5.41032
Cg08863	1.33673	14.5847	71.5672	72.6837	7.6633
Cg08866	0.716929	2.42806	0.0979591	3.53177	0.57145
Cg08870	5.41589	10.596	11.6391	15.2328	6.39868
Cg08908	21.1665	58.9462	21.0073	17.8565	16.4708
Cg08986	2.81762	3.05389	9.55513	3.11251	2.37627
Cg09026	0.201736	0.65504	0.790927	2.57822	0.46754
Cg09033	1.16884	1.20855	0.316788	0.670972	0.668216
Cg09053	3.7987	2.10773	1.71543	0.496881	2.15264
Cg09091	2.36757	20.2088	11.9085	3.68994	20.3371
Cg09145	0.425061	0.0396982	0.114908	0.126063	0.717895
Cg09168	1.2346	0.64846	2.98927	0.852891	0.906568
Cg09203	1.33314	1.67449	0.547461	0.904327	0.568721
Cg09206	7.85398	7.17021	3.30744	6.12452	5.87653
Cg09225	0.249047	0.339394	0.0124695	0.210087	0.16581
Cg09228	1.28658	1.73043	4.4371	0.923835	1.88244
Cg09229	2.39076	4.31235	9.02273	1.57891	3.97804
Cg09231	4.88566	2.96372	2.31323	2.58716	0.756736
Cg09232	1.8087	1.17565	0.715464	0.875584	0.186783
Cg09241	1.02137	0.650956	1.95464	1.26984	1.43093
Cg09268	1.67951	2.55296	10.7688	5.24379	0.923643
Cg09322	63.1616	48.1658	16.9547	16.2036	40.7716
Cg09323	12.2297	10.5085	19.2623	23.5777	10.9382
Cg09355	1.71233	1.31789	0.234528	1.48893	0.686979
Cg09358	12.3859	9.58523	14.9697	28.7039	13.7897
Cg09373	3.1141	1.16175	8.07567	5.5981	4.81147
Cg09374	6.99941	6.36135	22.03	15.4444	9.70049
Cg09376	57.4097	44.9587	117.573	84.5685	70.8649
Cg09385	22.7017	18.1443	54.4156	30.8109	9.46514
Cg09392	0.156361	0.926235	0.061568	0.210653	0.344402
Cg09393	0.375583	1.60261	0.0345532	0.200281	1.16229
Cg09422	0.969059	0.626987	1.34014	1.45215	1.04756
Cg09425	2.73548	4.71609	0.58161	3.57831	1.96838
Cg09431	3.90737	10.435	45.7454	4.26231	7.97254
Cg09474	2.59737	3.11842	1.54612	1.80211	2.43932
Cg09485	2.9235	6.97291	3.21024	5.08346	17.2876
Cg09495	3.93834	2.82152	2.80258	1.4367	3.62927
Cg09498	4.91439	6.10673	2.37903	2.56297	1.39906
Cg09538	0.739079	0.238047	1.64001	1.56636	1.93956
Cg09540	36.8473	31.7013	142.654	149.613	129.862
Cg09542	248.707	302.191	698.51	288.043	253.209
Cg09544	1.65405	1.20306	0.7696	2.67461	0.237396
Cg09555	2.52309	1.3352	1.91684	2.5325	1.01963
Cg09557	5.59491	5.84544	2.0673	5.303	7.31178
Cg09574	1.45193	1.43397	3.7219	2.59692	5.02994
Cg09615	0.154969	0.530061	0.137	0.396672	0.294343
Cg09654	0.194281	0.185393	0.159463	0.123871	0.993704
Cg09665	0	0.0582263	1.97177	0.326555	0
Cg09700	0.297598	0.408121	0.181036	0.326712	4.11985
Cg09730	4.7038	5.44947	12.5473	6.94416	5.63307
Cg09759	25.2603	18.1405	39.9375	18.5409	10.0673
Cg09777	4.03694	3.08902	7.75381	2.9815	6.53292
Cg09804	1.50703	1.1739	2.65505	1.95954	2.16507
Cg09828	65.3546	72.5584	106.444	219.596	103.135
Cg09846	6.74571	9.67653	9.42839	15.2981	7.54635
Cg09874	1.44771	3.65728	0.426955	2.30667	0.832456
Cg09956	15.9663	12.7569	25.6398	33.1724	21.2954
Cg09966	23.6704	8.80834	17.7908	8.611	8.20543
Cg09976	0.0969927	0	0.501009	0.7887	0
Cg09983	0	0	0.129124	0.51839	0
Cg10004	2.55507	4.89276	1.65178	4.36335	6.43954
Cg10005	0.116144	0.0810329	0.257567	0.673416	0.177406
Cg10076	4.04503	2.39006	2.57391	9.6725	3.70676
Cg10129	1.37059	1.19939	9.09744	9.45198	4.07964
Cg10147	4.90134	8.75782	3.25689	7.01439	7.75868
Cg10150	0.94062	0.0674277	1.17903	0.41846	0.317492
Cg10151	0.715759	8.03252	4.27541	4.79256	1.23005
Cg10187	0.313719	1.34212	0.17004	0.35945	0.824968
Cg10212	12.5615	4.93492	7.75668	5.8629	1.49742
Cg10219	0.445915	0.328786	1.89899	0.23481	0.785258
Cg10230	1.05607	1.87415	0.695181	1.88092	2.01172
Cg10261	1.18816	1.19924	0.020156	0.0210651	0.0405031
Cg10286	5.53549	3.34324	3.44431	1.598	5.62169
Cg10296	26.3733	4.34086	24.4543	6.44857	8.1941
Cg10299	16.0025	11.3739	5.09088	22.8991	14.6444
Cg10300	6.46034	8.46276	1.70762	15.902	6.23994
Cg10309	0.0226565	0.0830689	0	0.374803	0.0112546
Cg10310	0	0.612085	0.131011	0.874599	0.097034
Cg10315	2.44634	1.84731	3.28101	0.0576141	0.88613
Cg10340	20.1102	14.745	14.6334	6.00601	18.0071
Cg10344	1.54321	0.679716	1.28237	2.81684	0.404812
Cg10371	0.887803	0.599021	1.30191	1.19333	1.09131
Cg10383	15.4324	10.4622	34.0245	18.3971	14.5982
Cg10384	98.154	57.5412	69.8179	33.1425	66.1343
Cg10431	0.261551	0	0.499632	0.195164	0.113394
Cg10437	0.269707	0.034213	0.591261	0.101928	0
Cg10507	2.68537	2.33471	3.10553	4.36437	1.69954
Cg10515	0.777869	1.04744	0.97836	1.92476	0.942198
Cg10537	6.94735	5.26253	4.63991	2.49463	4.95174
Cg10545	113.786	132.429	65.0715	69.4356	128.331
Cg10610	2.57452	0	0.434367	1.60312	1.22712
Cg10618	0.914315	0	0.0421359	10.3023	0.151145
Cg10639	0.30708	0.640195	0.109049	0.143307	0.189311
Cg10675	0.770299	0.910147	0.0623937	1.20576	0.451888
Cg10676	1.42768	0.725613	1.82525	1.12867	1.05046
Cg10684	1.71339	1.54935	1.44132	2.15242	0.723886
Cg10694	0.168842	0.0911065	0.870327	0.209763	2.9598
Cg10712	1.18809	0.416272	1.50056	4.83144	0.317274
Cg10719	2.42355	1.99368	0	0.766902	2.17499
Cg10731	0.483438	0.633002	0.154171	2.31506	0.465189
Cg10737	1.89174	4.33774	10.6257	10.202	5.76343
Cg10748	0.0551865	0.0435433	0.159011	0.0633084	0.00342488
Cg10749	4.74271	3.14019	8.55986	7.06935	3.72013
Cg10767	1.01595	1.0277	2.36852	1.84698	1.10774
Cg10771	0.623999	1.01717	0.134063	0.556297	0.571749
Cg10772	5.36542	4.71756	2.41488	2.65529	7.38838
Cg10784	4.39306	3.97283	0.208249	2.56374	4.3474
Cg10830	0.222106	4.59207	0.124442	16.8345	0.693243
Cg10841	0.0152003	0.0135413	1.74582	0.0905484	1.55889
Cg10872	17.6802	14.9791	19.6767	57.2492	23.26
Cg10878	44.74	18.4142	3.15082	12.0145	18.4881
Cg10896	0.433321	0.615246	0.00843261	0.242142	0.0469202
Cg10900	31.5734	58.8925	68.7929	24.391	56.444
Cg10901	10.8053	6.356	0	3.15155	3.5781
Cg10902	45.0785	18.2236	0.152761	15.2455	15.1024
Cg10903	125.866	64.9912	193.866	69.3806	131.388
Cg10904	1.49098	1.39898	1.17536	0.872742	1.99182
Cg10905	4.47491	2.74195	10.299	9.49062	4.68109
Cg10950	5.28943	9.58354	26.3754	22.1113	4.60486
Cg10953	0	0	0	0	0.412917
Cg10989	0.530569	0.514238	0.260594	1.02488	0.194456
Cg10995	22.0999	23.1136	21.7832	38.7349	17.5596
Cg11026	37.4463	65.3425	93.552	7.97314	37.1055
Cg11047	6.3997	24.6134	101.592	5.89868	29.9286
Cg11048	2.15276	18.8229	59.361	4.06425	24.8612
Cg11054	1.61757	3.30605	10.2414	3.02487	2.2541
Cg11055	53.7196	73.132	157.58	48.9232	57.1841
Cg11066	193.752	189.953	314.534	231.548	104.776
Cg11094	1.81503	2.2062	0.80863	1.6202	3.36324
Cg11103	9.06485	14.7137	40.5572	17.3026	8.27098
Cg11145	2.24653	1.42584	3.94147	4.77388	2.408
Cg11146	2.89974	1.60714	3.65688	4.05798	3.08672
Cg11172	0	0.138978	0.130431	0.354671	0.0184811
Cg11188	5.02761	13.2805	20.7914	53.0421	15.7443
Cg11189	0.113383	0.212914	0.186969	0.555132	0.0467406
Cg11201	51.0354	65.3068	63.5837	21.3721	77.4142
Cg11208	0.616212	2.08744	2.06262	4.22695	0.926874
Cg11221	1.89255	3.93089	3.54795	7.16157	2.16798
Cg11236	1.2127	1.14935	1.03372	2.00859	0.932485
Cg11259	0.704152	0.966831	1.07974	1.3794	0.199506
Cg11261	4.02171	0.848698	1.26272	3.63781	0.86913
Cg11273	0.470932	1.02825	0.565898	0.13181	1.42102
Cg11280	0	0.406534	0.26682	0	0.7758
Cg11295	0.55185	0.390181	4.59931	2.38955	0.442347
Cg11296	1.33767	0.696501	0.910704	0.534068	1.34831
Cg11327	2.26323	4.00458	4.76831	3.81367	8.17589
Cg11342	0.6513	1.69188	2.01308	1.21137	3.32971
Cg11346	0	0.541853	0.365954	0	1.41993
Cg11350	2.92231	4.11412	2.84106	11.3671	0.958337
Cg11353	0.332578	0.316562	0.795609	1.79443	0.533928
Cg11356	2.95278	3.47511	3.45349	5.02297	0.190311
Cg11357	2.26761	3.37337	2.11794	4.27882	0.448419
Cg11364	1.46676	0.257467	0.0851366	2.76656	0.675647
Cg11374	6.24422	5.99885	5.60995	3.94349	8.09207
Cg11393	11.5068	8.1671	12.2607	15.1708	4.31249
Cg11395	36.7988	39.9216	55.9403	53.2827	20.3621
Cg11405	0.120464	1.55963	0.0770141	0.44632	1.43736
Cg11406	0	1.48977	0.0874567	0.641873	1.32062
Cg11472	3.26406	3.02555	0.416779	3.55011	1.5701
Cg11481	1.0268	3.749	1.8429	2.79399	2.86056
Cg11502	5.90847	2.37386	3.30319	4.06908	1.02573
Cg11526	2.79485	4.89346	1.60232	3.82318	4.14548
Cg11553	0.849508	1.31094	1.58939	3.69814	0.774959
Cg11560	20.8864	64.9733	121.395	12.2754	41.2513
Cg11561	11.5597	25.6735	23.0433	5.74843	11.5304
Cg11592	0.57452	0.0398145	0.928572	0.323942	0.655797
Cg11593	0	0.506512	0.529649	0.0712338	1.29207
Cg11623	0	0	0	0.447363	0
Cg11634	1.67185	0.118116	5.36188	0.110444	1.19343
Cg11638	4.10866	4.91833	6.8222	0.170701	5.56955
Cg11647	4.39784	3.29326	8.88493	3.3484	9.72694
Cg11653	0.0606547	0.113409	0	1.08706	0
Cg11654	0.0380694	1.43836	0.0419333	0.776985	0.527629
Cg11676	5.80749	6.77195	2.79844	2.31222	5.78273
Cg11710	0.592193	1.23834	0	0.366666	0.138096
Cg11722	0.0379037	0.641985	0.0401773	0	0.0367601
Cg11731	100.368	94.2415	34.5699	151.181	102.003
Cg11768	6.99425	5.36374	7.58749	13.8731	5.51254
Cg11769	1.61289	2.2103	1.13917	1.06101	3.27587
Cg11793	0	0	0.494037	4.09199	0
Cg11809	4.03583	4.08253	3.45686	8.74596	3.03383
Cg11814	1.19648	1.92546	0	0	0
Cg11850	2.28394	1.84508	0.832178	1.5035	1.63561
Cg11861	0.284484	0.534245	0.250144	0.98493	0.384705
Cg11864	6.72397	2.5429	3.06376	0.470749	2.26492
Cg11870	0.325668	0.265827	0.208431	1.42844	0.234582
Cg11898	3.02335	2.5156	1.87074	4.21999	1.97021
Cg11917	0.951376	0.721705	0.542634	1.13636	0.225236
Cg11918	14.3288	5.65834	5.84993	18.1645	4.41284
Cg11922	0.0541807	0.306704	0.132681	0.226421	0.851941
Cg11939	0.769653	14.7295	14.7953	0.860252	3.04115
Cg11956	12.52	12.8512	10.4406	7.02969	13.9993
Cg11985	0.20385	0.141221	0.321911	0	1.56776
Cg12004	0	3.78864	0	1.33548	2.96532
Cg12033	10.9244	14.7975	5.21823	12.0886	9.28267
Cg12056	0.582065	0.856982	0.409664	0.825896	0.584665
Cg12091	0.977557	0.718041	0.281471	1.88203	0.201583
Cg12101	0.465122	0	0.044186	0.526059	0
Cg12102	0.0934095	0	0	0.200151	0
Cg12104	0.147242	0	0	0.39358	0.0227969
Cg12119	1.93385	1.22876	1.40314	3.05962	1.13093
Cg12296	12.4569	7.51426	7.55788	2.8066	6.90057
Cg12297	9.92811	13.5184	17.9367	0.811571	11.9219
Cg12342	1.47062	2.08045	4.23312	0	2.34836
Cg12357	2.55615	3.20556	7.55478	8.2373	3.38053
Cg12366	0.0818575	0.146646	0.22619	0.391625	0
Cg12379	7.97078	5.78451	2.8742	4.15357	4.2062
Cg12391	1.76224	1.10448	3.56934	1.51294	1.20547
Cg12431	0.19242	0.649509	0.37457	1.36307	0.0959727
Cg12433	0.879791	0.990441	3.61345	0.154988	0.546649
Cg12463	3.079	4.10148	3.0401	3.53616	10.4584
Cg12470	0.0924359	0.145502	0.196968	0.988754	0.0654017
Cg12487	0.0728755	0.40186	0.0272	0.0630881	0.074354
Cg12530	1.25571	0.539592	1.36453	1.67882	0.484661
Cg12568	0.189882	0.0618498	0.322071	1.46625	0.0661783
Cg12589	2.84395	2.44897	6.08212	3.98463	2.82554
Cg12590	0.0462131	0.290564	2.46157	0.0503256	0.577751
Cg12631	0.689547	0.494364	3.5298	3.31424	1.04996
Cg12671	1.14491	0.715631	1.61723	1.3089	1.16149
Cg12740	2.92517	1.96827	1.04011	3.4897	1.08423
Cg12760	1.66088	1.09537	0.105815	0	0.330938
Cg12764	0.856914	0.382761	0.191433	1.23084	0.309445
Cg12783	25.7754	7.58063	26.1697	28.875	6.32221
Cg12787	4.35271	3.49008	5.89299	9.02787	3.62993
Cg12790	1.14655	1.25265	1.72424	1.81651	0.752353
Cg12796	5.63705	7.13504	5.32726	2.45783	5.22201
Cg12846	4.24351	6.00773	27.3687	2.15279	4.43997
Cg12847	53.0554	73.3859	148.366	66.0357	61.7339
Cg12881	0	0	0	0.356781	0
Cg12928	1.9735	0.69905	3.1122	3.42053	4.55411
Cg12946	2.8323	2.50826	1.51959	1.42775	3.38958
Cg12973	5.4699	0.478187	7.55901	1.03011	0.872339
Cg12974	4.6206	0.152923	2.47315	1.31998	1.65306
Cg12978	5.47332	0.695923	2.58099	1.17365	3.62598
Cg13043	0.709125	0.70565	1.94802	0.879126	1.55399
Cg13048	2.87659	1.30513	2.97608	3.21362	1.46287
Cg13059	0.203886	0.162334	2.08101	0.035825	0.0694856
Cg13067	12.8508	8.45426	9.2062	17.4605	7.79338
Cg13091	39.9242	51.2245	72.0354	48.2347	21.7797
Cg13100	3.84508	2.3823	2.10471	5.2886	1.57978
Cg13124	106.835	129.292	297.239	119.317	93.9382
Cg13139	2.01283	3.1263	10.9069	6.52573	5.10718
Cg13148	11.515	13.5283	16.2025	5.19574	11.6615
Cg13150	1.21816	2.26045	1.65393	4.21459	0.830472
Cg13153	0.210842	1.00309	0	0.037565	0.230402
Cg13157	4.29373	6.02155	3.11296	0.512073	3.04711
Cg13164	3.23434	2.59321	2.22051	4.97771	2.43142
Cg13231	1.12686	0.821086	2.60818	5.06407	4.51641
Cg13239	0.483159	0	0	0.498832	0
Cg13308	0.136974	0.196828	0.410717	2.45475	0.112653
Cg13310	0.426745	0.441107	3.5628	0.561388	0.536572
Cg13334	7.32496	7.23026	14.4651	19.2968	17.2446
Cg13353	31.174	51.2372	119.056	44.9612	46.9157
Cg13370	0.092016	2.96033	3.57938	7.01298	0.131701
Cg13371	0.526506	0.635379	0.646521	1.78122	0.291812
Cg13385	0.85049	0.962543	0.657469	3.61187	1.3534
Cg13391	0.652819	1.40315	1.37565	3.00328	1.14045
Cg13398	0.397005	0.903058	0.40642	0.669427	1.62368
Cg13416	7.70107	1.57499	14.4727	44.7133	19.1617
Cg13420	555.317	318.787	1808.65	331.961	238.903
Cg13462	10.0125	7.86003	18.3332	13.8018	7.07689
Cg13506	1.06186	3.32143	2.41913	0.962251	3.85704
Cg13529	13.4139	14.2102	28.7722	26.514	26.5273
Cg13536	9.85447	13.0682	13.7364	11.9011	31.5312
Cg13543	0.0588731	0.51434	0.172637	1.75695	0
Cg13576	0.447551	0.511015	0.0883463	0.564222	0.657307
Cg13596	5.35676	6.34785	14.9448	12.5476	11.3942
Cg13620	7.87528	9.60729	6.38707	3.22272	7.33064
Cg13632	2.56035	2.89077	2.00181	3.29838	0.856091
Cg13661	0.0994666	0.0956164	0.0910875	0.644632	0.0985334
Cg13677	2.84957	2.91489	3.11887	8.27122	3.73374
Cg13697	0.464565	0.758026	0.934937	2.64291	0.706742
Cg13715	27.613	20.0991	17.2944	26.0266	11.462
Cg13725	0.0339946	0.0114995	0	0.516249	0.0325732
Cg13742	17.6809	17.9162	7.97955	27.2994	15.1633
Cg13743	13.361	12.8935	9.93435	39.9738	11.5763
Cg13800	5.07944	1.69658	2.78131	10.2596	2.06239
Cg13814	68.0606	39.9663	82.7261	73.3782	47.9071
Cg13867	6.54328	9.43762	7.12035	2.43993	10.0188
Cg13892	5.27484	5.94184	13.113	9.08367	6.72862
Cg13985	1.06733	1.35433	1.03107	2.56979	1.06702
Cg14006	0.62971	0.914185	3.28461	1.59726	1.29623
Cg14007	2.79204	4.67512	10.396	3.53328	3.56158
Cg14040	0.83073	0.960413	0.991726	3.92796	0.855091
Cg14080	8.85153	6.87854	1.98369	10.8397	8.04303
Cg14106	2.91521	2.0792	2.05629	6.28689	1.33138
Cg14112	0.334038	0.116753	0.989967	0.564618	0.106594
Cg14120	2.75685	0.73254	0.38818	0.422428	3.15544
Cg14130	0.465602	0.950264	12.0936	0.949449	0.483144
Cg14146	6.31832	6.01071	4.36141	3.07459	6.14439
Cg14156	27.7748	12.452	33.1203	9.55804	26.6487
Cg14162	0.850135	0.919962	0.41691	0.0675175	0.444698
Cg14171	4.44463	3.19612	3.10468	11.0803	0.516969
Cg14176	1.81693	0.430799	0.847543	2.83523	0.895608
Cg14214	20.6394	28.1718	136.994	53.6429	16.4537
Cg14225	0.046824	0.528371	0.652407	1.99884	0.347902
Cg14245	224.621	422.272	1041.95	682.237	180.66
Cg14249	2.69066	2.91394	7.26657	1.85846	5.81611
Cg14252	6.10963	5.26186	2.1314	4.81531	2.63604
Cg14258	0.426842	0.431618	1.16651	0.437873	0.80749
Cg14282	0.742944	1.25897	0.394152	0.172115	0.959469
Cg14297	4.61856	2.66125	2.93712	2.24528	5.94383
Cg14298	28.6417	11.8723	29.3393	46.4717	51.0027
Cg14384	7.35464	6.15791	3.74075	10.6178	4.64955
Cg14390	4.27803	4.64435	14.8826	16.1801	9.09532
Cg14400	0.400432	0.198575	1.61943	0.768936	0.340676
Cg14405	36.7312	38.8963	81.6055	60.335	38.8767
Cg14432	8.50663	11.6483	5.75504	3.83213	8.66932
Cg14436	1.1371	0.647347	1.91041	0.918389	0.545707
Cg14472	1.8354	0.301263	1.13268	2.0185	1.03574
Cg14480	0.0473403	8.33136	0	0	0
Cg14515	0	0.646681	0	0	0
Cg14531	1.94362	0.218276	17.509	4.61297	0.0715177
Cg14594	0.0238154	0.0222643	0.72564	0	0.0246415
Cg14603	0.838705	0.80814	2.34894	1.79964	1.22007
Cg14657	13.0277	4.57671	9.74751	7.45722	8.41796
Cg14775	6.53382	13.9932	46.2225	23.741	2.35065
Cg14781	13.4984	14.468	12.9877	7.79649	18.6706
Cg14787	58.5657	14.6179	6.26055	28.702	19.9741
Cg14798	1.88658	3.41796	1.60135	2.05895	1.61022
Cg14836	48.1953	51.4781	116.132	63.7795	52.7739
Cg14864	0.455287	0.377003	0.284934	0.826446	0.215103
Cg14870	12.5685	8.72569	6.40812	7.08233	3.51115
Cg14878	1.00459	0.658248	0.209924	1.13493	1.38799
Cg14909	0.285087	0.484576	2.32602	1.19867	0.649796
Cg14922	0.0437644	0.557953	2.46237	0.362624	0.34175
Cg14928	0.660749	0.502104	1.31021	3.68585	1.81913
Cg14978	0	0	0	0.299113	0
Cg14995	0.0614332	0.12616	1.2493	0.30376	0.154208
Cg15003	5.36057	5.36644	9.18851	13.6144	5.70347
Cg15013	20.6784	16.8879	33.7402	23.8048	15.8362
Cg15036	20.3358	17.2303	3.74773	9.93889	7.4783
Cg15083	13.0532	21.0891	6.19584	8.19239	35.3325
Cg15090	0.108698	0.122663	0.790584	0.419663	0.215236
Cg15119	20.8927	7.58473	19.6634	14.9564	16.1032
Cg15148	23.5534	13.9624	17.9355	33.4183	15.6044
Cg15176	0.201462	0.12003	0.946969	0.378447	0.311016
Cg15177	0.478179	0.794267	0.131967	2.53088	3.64704
Cg15178	0.126825	0.155037	0.785385	0.226481	0.0796313
Cg15217	5.00845	2.88356	10.4694	8.66104	6.90069
Cg15264	0.667301	0.822555	1.99147	1.2042	1.12043
Cg15305	9.10846	37.4078	54.5194	147.275	61.047
Cg15325	19.0174	33.7541	11.4551	36.0396	65.4106
Cg15338	5.10501	5.23028	0	4.66877	1.77366
Cg15342	3.00752	3.39696	1.10444	0.805175	0.816745
Cg15412	0	0.119044	1.08464	2.19286	0.177641
Cg15413	0.603084	2.02813	18.4986	56.901	1.96726
Cg15417	34.8628	51.2713	63.7638	9.78994	26.0664
Cg15434	21.0405	19.8593	53.8173	29.7208	27.9149
Cg15452	1.64767	1.17741	2.99093	2.36614	3.01282
Cg15536	0.349282	0.658098	0.556095	1.51777	0.610964
Cg15544	0.647986	0.750758	1.15982	1.43894	0.512886
Cg15574	12.3289	14.4011	35.9193	15.8291	10.9618
Cg15597	0.628481	1.43892	0.477215	1.20346	1.03954
Cg15639	0.0931152	0.0770044	1.13041	1.25525	0.0918461
Cg15680	0.724068	0.496222	0.401138	0.151812	0.915082
Cg15720	7.1913	8.73646	21.7122	9.98579	6.03109
Cg15728	2.44681	8.62585	1.97075	12.2431	20.5477
Cg15730	2.24875	0.797714	5.48053	13.023	11.582
Cg15801	15.2527	5.25864	4.81117	22.4788	10.1089
Cg15806	0.356522	0.455383	0.744538	2.68196	0.642768
Cg15889	0.438959	0.298581	0.186813	1.39933	0.0712982
Cg15903	43.4837	18.1555	136.264	72.6172	70.091
Cg15933	1.1665	0.654522	2.77006	1.84859	1.39144
Cg15934	2.3456	1.75227	3.99628	8.12892	3.4512
Cg15950	1.47104	1.99266	5.55324	3.10193	5.81264
Cg15958	1.55897	1.34252	1.50113	1.9713	0.547777
Cg15968	0.186683	0.334667	0.280323	0.750261	0.176336
Cg15976	0.13218	0.123849	0.597607	0.470723	0.385397
Cg16004	37.0606	32.0843	37.1384	39.293	18.4946
Cg16008	5.29509	8.682	2.5185	0.599186	2.50298
Cg16010	5.83809	5.63408	5.27684	7.91736	3.54976
Cg16011	3.55629	3.06722	6.55771	5.49519	6.8885
Cg16031	0.727046	1.4909	0.62219	2.35469	1.73385
Cg16034	0.145865	0.144491	0.654701	1.20228	0.921181
Cg16063	2.76246	2.12503	4.67656	3.40681	3.15561
Cg16068	8.15018	7.70082	9.08785	10.2045	3.67528
Cg16102	3.71971	2.47586	1.85425	1.6778	3.89583
Cg16129	16.7819	24.7043	10.9401	6.1323	10.484
Cg16193	1.51621	0.149906	0.0112985	1.76808	0.803355
Cg16205	6.8371	5.09904	12.9559	6.56486	6.42572
Cg16242	3.0614	6.47253	2.87453	3.91806	5.48927
Cg16245	12.4953	21.7678	6.62839	15.2607	14.2828
Cg16246	6.80087	7.24171	3.20941	3.58921	5.59957
Cg16249	0.616745	0.307066	0.527424	0.653499	0.116558
Cg16281	5.94471	6.23	20.5279	13.4106	7.08314
Cg16290	11.921	12.3452	15.3848	6.41557	13.4272
Cg16294	34.7817	43.4698	136.702	125.028	119.463
Cg16338	1.53348	1.25503	2.67272	3.57096	1.5224
Cg16339	1.21024	0.284989	1.69176	1.11392	0.368909
Cg16358	1.64263	0.800006	2.22034	3.14267	1.30034
Cg16361	3.97944	3.42284	11.5089	3.45304	2.96828
Cg16362	5.93735	47.9503	127.248	9.49793	59.8685
Cg16367	1.25247	0.314573	0.966194	1.79557	0.0927861
Cg16368	0.500098	0.280167	0.18499	1.01734	0.105854
Cg16375	5.33072	9.71878	20.2751	3.54395	5.41546
Cg16388	2.50152	1.64711	0	1.77594	0.558909
Cg16399	1.21751	0.544502	2.84288	2.34399	1.6977
Cg16401	0.248025	0.697035	4.49213	0.0243877	0.385622
Cg16420	1.21833	2.84368	0.319391	7.61947	38.235
Cg16445	1.34275	1.24157	3.24255	3.77094	2.52162
Cg16451	48.3242	50.4978	102.541	156.057	32.4782
Cg16454	2.30362	0.166378	1.84515	0.0321235	5.22863
Cg16455	2.45528	0.446428	2.19631	0.543682	5.78743
Cg16458	2.73726	1.43817	3.12094	2.83573	2.01663
Cg16476	16.3331	11.9821	39.05	82.352	36.6998
Cg16488	1.26779	0.529147	0.640694	2.62053	0.696795
Cg16489	0.386887	0.249223	0.1512	0.981312	0.0759691
Cg16526	2.23902	1.23482	2.33611	1.20063	2.99981
Cg16529	5.17641	7.62586	0.0351282	2.1126	3.29566
Cg16551	65.2407	131.758	51.6313	30.7864	68.7537
Cg16565	20.4022	10.3534	8.40567	21.8043	10.3738
Cg16613	0.711201	3.35356	1.87627	0.221748	2.05825
Cg16626	4.42429	3.17203	2.55493	5.32025	1.31099
Cg16645	7.93474	2.41302	8.913	4.08615	3.71574
Cg16649	0	1.66867	0	0.312825	0.52068
Cg16674	6.04471	5.83209	3.42369	5.52579	1.67132
Cg16675	0.565675	0.446687	0.291055	1.18278	0.266673
Cg16676	14.8572	9.36617	7.89482	22.3245	5.21489
Cg16677	4.74648	3.16313	1.96038	5.92855	1.42076
Cg16695	10.2496	4.55164	13.1824	12.0719	5.60679
Cg16707	0.0337806	0.0642114	0	0.0913269	0.00420357
Cg16714	5.07935	7.38722	1.53971	3.86601	4.78165
Cg16721	5.25991	2.10772	2.34417	1.21075	2.95342
Cg16722	0.929025	2.69418	2.40869	0.403315	3.36852
Cg16736	0.0320995	0.0283797	0.303876	0.110839	0.0415977
Cg16785	29.7448	60.2115	151.739	121.751	24.0092
Cg16794	32.8858	29.2361	14.4337	26.4549	35.4331
Cg16827	0.66895	0.204152	0.812625	0	0.488347
Cg16828	0.967904	1.34813	0.411825	0.552138	3.96607
Cg16854	0.245295	0.050968	0.0855744	0.442169	0.0498607
Cg16901	6.24985	7.23952	6.02214	3.8573	7.82392
Cg16908	0	0.0201057	0.00805367	0.159002	0
Cg16911	9.91569	0.603613	3.55398	4.33424	1.52647
Cg16927	6.61931	1.27894	5.94591	0.362452	3.84072
Cg16937	2.18477	2.09961	2.79732	4.49028	2.17117
Cg16945	27.5038	30.3535	120.174	47.9544	76.1412
Cg16955	2.6816	3.49104	4.67978	16.0306	3.03296
Cg16985	16.2914	14.9016	15.0406	6.9384	17.2174
Cg16987	0.251209	0.159121	1.15252	0.35347	0.165361
Cg16998	3.90212	2.52404	3.8986	3.22116	1.53014
Cg17004	2.56041	2.0505	2.3112	3.82599	1.86576
Cg17049	0.507592	0.888142	6.29264	1.7432	0.470286
Cg17085	2.23169	1.35863	1.38239	0.413968	2.84563
Cg17089	0.804276	0.289134	0.90892	0.80964	1.13005
Cg17113	17.8555	7.92985	9.02985	15.071	5.95863
Cg17157	52.0473	23.6031	10.2027	21.6545	11.2163
Cg17171	4.10431	4.17602	1.68846	1.19984	4.02592
Cg17175	3.72541	5.63231	3.11421	1.86504	5.13532
Cg17179	5.27294	6.30632	11.8666	11.1898	5.47273
Cg17180	0.294691	0.659777	1.3025	1.57171	0.320297
Cg17194	12.9555	14.0378	13.7137	16.4208	5.62103
Cg17202	10.3935	7.71096	17.0345	18.788	3.39015
Cg17221	0.400625	0.373758	0.50829	1.03212	0.480914
Cg17222	2.27524	2.5316	2.20827	4.1314	1.93352
Cg17243	38.4237	16.9988	39.6206	71.28	15.8597
Cg17252	38.2699	119.002	350.391	41.9221	104.644
Cg17253	0	0.0855557	3.4953	0.263771	0.0845283
Cg17271	33.3461	15.1335	46.0096	18.6935	25.3071
Cg17274	1.42145	1.22776	3.72297	1.167	0.62082
Cg17276	6.78979	7.7636	3.3989	6.86977	7.0536
Cg17290	2.66783	9.57894	10.4465	2.95116	16.0992
Cg17309	0.232513	0.431779	0.551588	2.77509	0.891026
Cg17316	0.388507	0.607518	2.27446	0.274937	1.23933
Cg17325	0.555617	0.94702	0.547422	0.202905	2.04344
Cg17333	1.42352	0.959223	1.98929	1.83148	1.13753
Cg17351	2.78333	3.57538	7.42828	3.14839	2.3988
Cg17357	1.16284	0.436772	0.608934	0.952116	0.444555
Cg17381	1.85301	2.20919	5.94561	3.00574	1.07749
Cg17403	3.84494	4.12406	0.797479	0.450476	4.13069
Cg17420	3.54409	0.0269887	0.116487	1.93159	0.107164
Cg17438	180.544	151.354	68.6438	49.3824	146.693
Cg17449	2.44766	4.06057	20.6646	24.2133	6.37419
Cg17465	0.509468	0.496745	0.91483	1.63624	0.50435
Cg17471	2.52173	2.9069	19.0269	2.32383	1.486
Cg17476	0.402057	0.013129	0.361019	0.00633771	0.0140668
Cg17485	1.80326	0.0424717	0.122209	1.10284	0.061632
Cg17490	0.114371	0.161559	0.352048	0.486045	0.0569215
Cg17527	13.8228	15.6726	9.71253	6.11362	12.3954
Cg17547	0.231256	0.237935	2.49646	0.842642	0
Cg17573	54.7949	39.6733	93.7161	72.4084	34.2018
Cg17610	3.35423	2.76466	8.35672	3.12336	1.83849
Cg17654	14.6094	23.1722	49.2956	12.2968	26.6742
Cg17682	26.9229	13.382	19.7967	27.8235	9.84166
Cg17686	0.110079	0.627744	0.0576907	0.0693351	0.0651401
Cg17704	0.71371	0.0246596	0.25358	0.78447	0.0810063
Cg17710	0.435311	0.476582	2.56873	0.774142	0.266991
Cg17711	527.669	458.335	1451.33	661.858	239.619
Cg17741	1.9384	3.85266	2.53853	4.67448	1.84423
Cg17743	3.41872	1.04544	0	3.05233	0.72713
Cg17748	2.61903	3.48032	1.50913	2.09115	2.90766
Cg17774	2.31539	4.28172	2.11008	1.88932	3.00843
Cg17831	17.3372	45.7686	90.0089	16.0247	38.6584
Cg17832	16.4155	23.9842	58.2854	25.4189	25.0063
Cg17833	69.0106	167.917	368.19	29.5836	72.9155
Cg17849	7.8099	6.37259	12.9033	17.2175	5.31034
Cg17922	0.660098	0.188916	1.29902	0.905223	0.322051
Cg18049	1.20168	2.73633	0.103487	1.52497	0.0658453
Cg18089	4.3288	6.85976	2.99473	7.34378	6.6598
Cg18095	6.66788	5.88209	2.46224	4.34598	3.64734
Cg18208	1.94393	4.70727	8.70029	7.11289	2.10783
Cg18250	0.24074	1.14499	0.10745	0.0956148	0.0679825
Cg18256	5.08348	4.26202	5.72425	3.61022	7.4174
Cg18309	0.11037	0.726629	0.0234673	0.0420903	0.151774
Cg18315	3.6966	7.08113	3.49703	4.60147	6.71923
Cg18380	10.0188	8.51217	12.7311	14.5316	6.71818
Cg18389	0.270593	0.397502	1.21189	0.970427	0.287071
Cg18505	0.627981	0.772422	2.67314	0.872612	0.871778
Cg18526	0.49215	0.82919	0.781025	0.236142	1.10571
Cg18571	9.15859	11.0002	5.21834	5.20726	9.59848
Cg18573	0.988812	1.48686	2.27601	1.89706	4.86632
Cg18578	0.14336	0.149585	0.577143	0.184066	0.191945
Cg18618	5.89713	4.08061	7.63193	9.17651	3.37772
Cg18664	18.5885	27.5118	11.0539	9.5604	18.4136
Cg18666	1.86963	2.88637	4.42327	1.49679	4.80869
Cg18709	0.268491	0.269681	0.0638315	0.253113	0.155605
Cg18715	0.205171	0.209235	0.210531	0.328228	0.0596425
Cg18719	2.35282	1.2378	1.37003	4.03271	1.35539
Cg18733	87.4908	120.051	95.556	64.53	130.908
Cg18734	17.5702	15.7727	34.4374	17.568	18.1752
Cg18745	0.305842	0.390942	0.0910634	0.361852	0.167907
Cg18750	22.7755	41.6676	32.5627	53.1202	23.4929
Cg18800	149.804	211.834	158.185	306.333	647.879
Cg18804	444.83	638.407	598.793	526.193	1087.82
Cg18832	0.768153	1.92768	4.25063	2.75705	0.853542
Cg18844	1.29772	3.83752	0.620003	0.994643	2.74488
Cg18865	2.20858	0.970215	4.39152	0.858662	1.31339
Cg18872	2.76175	1.80638	1.19551	5.0961	1.22244
Cg18873	5.03951	5.07271	2.48737	5.25447	4.64073
Cg18942	0.108844	2.04415	0.0299729	0.0240804	1.51392
Cg18968	0.0160382	0	1.02631	2.51587	0
Cg19036	0.565225	0.426764	0.353478	1.11856	0.490021
Cg19052	1.34581	0.331215	1.30832	2.02159	1.49698
Cg19065	1.06002	0.316254	1.02729	1.33178	0.990813
Cg19066	22.3476	28.3743	23.0192	49.3387	19.5882
Cg19072	1.14939	0.875511	0.940201	2.52509	0.922961
Cg19102	0.844018	1.98896	0.27156	0.307004	1.48116
Cg19115	0.963594	0.616051	1.349	2.22183	0.347051
Cg19179	74.7605	110.047	67.3582	38.3538	79.3289
Cg19208	0.008837	0.571532	0.0629077	0.0796909	0.0504392
Cg19221	2.13979	2.78167	6.85347	6.31312	3.05529
Cg19223	10.8715	18.9422	19.9642	12.1174	24.9562
Cg19239	4.67623	6.29404	3.55933	2.63363	6.76833
Cg19254	0.243975	0.521809	0.553032	0.774283	0.370315
Cg19257	0.122785	0.524149	0.0940001	0.0337727	0.76663
Cg19278	5.70035	2.51642	7.60369	7.34148	4.86374
Cg19280	4.48969	2.07505	4.5543	2.17888	3.33139
Cg19291	1.6246	0.47613	2.05422	1.54136	0.404597
Cg19296	0.137575	0.0329916	1.14047	0.158273	0.0181544
Cg19297	0.311136	0.84958	0.166476	0.521391	0.580317
Cg19300	1.27246	0.341449	0.689688	0.62796	0.106434
Cg19308	3.13143	1.56275	3.65525	1.03439	10.1053
Cg19315	33.4648	41.0721	100.186	160.728	75.6306
Cg19346	9.9415	8.50643	18.4806	15.0614	9.81329
Cg19347	0.975144	1.26936	3.14579	2.03068	0.751991
Cg19349	0.179212	0.142501	1.13031	0.235072	0.122519
Cg19350	0.162821	0.174107	1.21444	0.245488	0.271611
Cg19372	126.509	84.1588	29.238	137.245	98.3599
Cg19385	74.7925	38.718	8.54283	29.7507	154.428
Cg19403	0.210747	0.812575	0.0157522	0.882684	1.10503
Cg19461	4.87209	3.63444	1.60062	2.61283	2.81127
Cg19523	4.87581	4.63883	11.784	9.03652	5.94472
Cg19526	1.23511	2.12977	5.54414	1.99764	3.21254
Cg19539	3.78545	10.0073	24.9427	17.9295	5.38553
Cg19570	3.23753	4.32189	1.22548	4.2611	2.9229
Cg19670	28.923	31.1887	161.697	64.6116	159.127
Cg19705	7.93006	5.31479	12.3971	9.64706	13.7267
Cg19716	5.33541	0.607997	4.07212	0.50102	4.17794
Cg19722	0.569983	0.832883	0.156799	0.470724	0.331969
Cg19724	3.20347	3.13996	1.53993	2.80152	2.88405
Cg19758	10.7002	6.36981	23.4884	11.4965	6.50413
Cg19781	12.9038	5.81191	6.69472	28.3571	11.8659
Cg19838	0.907877	2.15588	0.413332	0.674414	0.899389
Cg19876	0.627941	0.686579	2.46222	2.83678	1.75183
Cg19900	1.3892	0	0.0382549	1.79742	0
Cg19930	19.5598	13.3097	5.08661	13.6814	10.6969
Cg19932	0.589967	1.52854	0.0673203	0.882726	0.621671
Cg19945	1.98566	1.31725	4.0198	5.18039	2.53369
Cg19971	6.33166	6.40005	16.0393	14.0727	9.26581
Cg19983	0.163753	0.0803092	0.0388926	0.490115	0.120866
Cg19989	0.96201	0.7671	0.0944651	0.481452	0.291273
Cg20014	1.23266	1.60088	0	0.504275	1.07089
Cg20023	2.50179	1.49629	3.18304	2.40435	2.92268
Cg20055	1.13006	0	1.31471	0.0252379	0.672417
Cg20065	2.00459	1.91327	0.73689	2.00918	0.8627
Cg20106	1.40832	3.50391	0.9979	2.33593	2.80557
Cg20108	0.227459	0.665505	1.7805	0.443511	0.295624
Cg20116	1.27446	0.0967388	1.75264	0.0716787	0.99302
Cg20149	12.6238	6.73695	18.9611	23.6427	3.5839
Cg20175	2.36008	2.37186	1.16469	1.2152	1.2489
Cg20203	0.918857	2.82605	4.4995	7.51539	1.09766
Cg20242	7.34493	5.29594	11.4787	6.89335	11.5378
Cg20255	0.0375912	0.047532	0.0587656	0.183112	0
Cg20261	0.105803	0.0485628	0.181232	0.289697	0.533184
Cg20311	32.3829	5.90969	12.3876	8.08281	20.513
Cg20313	6.6401	6.59684	9.88148	15.188	5.26741
Cg20325	23.9445	28.5607	69.0918	55.4978	44.8586
Cg20342	0.341399	0	0.839454	0.357644	0.451643
Cg20343	0.146308	0.55884	2.80824	3.75443	0.55996
Cg20347	7.31414	3.21673	4.53939	4.8322	0.739573
Cg20349	0.351349	1.07679	0.389539	2.79736	1.2904
Cg20354	1.87815	3.75596	0.452128	0.354654	6.78242
Cg20360	0.0373724	0.0447051	0.184756	0.144669	0.00944518
Cg20366	1.16008	0.90131	0.93569	0.364582	2.099
Cg20372	3.3106	4.82594	9.67322	5.07283	4.65778
Cg20388	0.116558	0.458862	0.0360289	0.298764	0.169294
Cg20417	2.67518	2.90153	1.4234	1.91693	1.98724
Cg20467	0.48505	0.810473	0.013357	0.148697	0.597636
Cg20471	0.367466	0.677792	0.259686	1.6991	0.251311
Cg20482	118.247	101.333	106.164	169.565	80.0601
Cg20491	47.4883	40.1118	52.7439	43.9174	16.7356
Cg20502	1.2995	0.747733	0	0.362524	0.817247
Cg20504	0.835303	0	1.15439	0.160823	0.391864
Cg20552	2.2241	4.54641	13.9171	9.65467	7.51965
Cg20556	10.4688	7.55354	17.5838	14.8075	11.1211
Cg20567	1.70048	0.240353	1.25581	0.393242	5.00537
Cg20591	7.94826	5.50629	2.42483	9.12072	1.83601
Cg20594	3.84986	3.3806	3.86046	6.3237	0.355884
Cg20604	0.606681	0.439943	0	0.431545	0.130516
Cg20632	16.0407	18.8024	41.2277	27.0859	18.2424
Cg20649	6.83134	10.8374	4.25041	6.76206	5.2319
Cg20688	5.27084	6.52973	6.52579	3.14129	6.34419
Cg20696	0	0	7.92225	0.501088	1.17073
Cg20697	0	0	45.163	4.983	6.61656
Cg20699	8.94064	12.6578	11.5216	0.320661	37.7056
Cg20738	0.0194907	0.0389781	0.0616916	0.0212252	0.665899
Cg20751	0.532351	1.63704	14.5475	12.1775	1.3157
Cg20756	3.5645	1.62345	3.24962	1.82997	1.33137
Cg20757	31.2949	18.5985	37.3165	28.9304	32.586
Cg20788	123.175	161.086	578.977	92.9309	142.063
Cg20798	1.3862	3.83541	4.9588	5.04049	0.47531
Cg20807	2.64888	2.02406	5.43066	2.15081	2.16796
Cg20832	24.3135	21.2826	41.9169	33.458	16.5504
Cg20850	1.81162	2.89468	2.39351	6.04408	2.95003
Cg20873	34.3741	29.6264	154.405	158.505	84.0667
Cg20953	19.1575	44.0137	108.246	10.5391	46.5529
Cg20979	2.20068	2.54235	2.39328	1.39466	3.13629
Cg21019	3.87216	6.83663	1.07952	6.6848	3.91933
Cg21060	0.111006	1.43753	0	1.41234	0.738877
Cg21098	8.93203	3.63383	12.6632	2.52009	0
Cg21104	1.56928	0.524843	2.9424	2.63625	1.53751
Cg21112	0.119279	0.44223	0.4042	0.272729	1.03771
Cg21117	0.580624	0.650533	0.388575	2.30504	0.625391
Cg21142	10.932	18.8316	31.7369	17.4987	7.29818
Cg21165	0.906614	0.618968	2.34382	1.41852	0.623173
Cg21172	2.89636	2.58188	3.87852	4.37503	1.13251
Cg21178	1.87302	1.41971	4.09513	2.94136	1.80678
Cg21232	2.21722	3.99974	0.510705	2.83716	2.5028
Cg21235	1.20791	0.692411	3.05934	1.91399	0.609869
Cg21271	0.523774	0.280055	0.143345	0.817134	0.103114
Cg21283	4.73164	8.91481	4.21924	3.991	5.94955
Cg21304	0.502589	0.19446	0.463244	0.105306	0.479847
Cg21309	0.876769	1.02306	0.312288	0.405096	0.325529
Cg21321	1.69729	0.151614	1.05968	1.99418	0.149731
Cg21324	4.31388	9.11346	18.9365	3.09264	8.18273
Cg21356	5.21757	4.69074	7.58663	6.14681	2.94517
Cg21361	0.142078	0.421555	0.0515086	1.12191	0.0948794
Cg21450	1.20442	2.00232	15.7074	5.38569	4.16463
Cg21461	0.350697	1.22373	0	0.525292	0.836181
Cg21475	0.407614	0.484152	0.575049	0.663309	2.18488
Cg21508	0.741248	1.736	2.87856	2.11264	0.608228
Cg21534	1.18863	0.542675	4.91459	3.02945	3.83172
Cg21535	2.3472	3.29734	2.55587	2.98605	6.46316
Cg21537	1.46367	0.651868	2.61856	1.68672	4.87778
Cg21539	2.42423	1.42759	7.40863	3.55956	5.31938
Cg21550	0.178062	0.315766	0	0.160956	0.221399
Cg21590	16.8774	21.1721	51.5981	76.2509	30.2655
Cg21608	0.163204	0.0519711	0.369319	0.145975	0.00967841
Cg21620	16.8048	10.2691	9.14024	5.78627	13.342
Cg21679	0	4.17964	0	1.33427	1.37874
Cg21763	18.0605	19.741	54.3428	30.7746	12.4472
Cg21813	0.479773	2.1488	3.16267	0.243738	1.54274
Cg21879	1.32034	2.02457	2.19708	2.70363	6.16633
Cg21894	0.43092	1.19494	1.06518	0.589781	0.0172622
Cg21914	117.974	310.137	158.427	164.78	345.609
Cg21918	3.69069	4.75153	3.51103	5.7869	2.55175
Cg21961	5.36331	6.22419	9.44459	14.492	1.25959
Cg21964	0	0.0774891	0.0449303	0	1.07292
Cg22001	1.3594	0.537464	2.52781	1.53189	3.35599
Cg22058	1.75941	1.28378	0.625354	0.171797	1.0087
Cg22063	8.62527	12.7689	11.1227	33.4212	80.8329
Cg22078	4.79946	6.95238	16.7047	4.18951	7.33259
Cg22084	0	0.110626	0	0.460519	0
Cg22101	4.38599	3.15938	10.3932	8.41947	5.19168
Cg22138	3.04848	4.78614	15.0663	5.10723	1.08064
Cg22170	4.23552	2.87843	3.29349	7.05325	3.44416
Cg22252	0.47836	0.635799	2.70891	1.42997	0.49577
Cg22275	70.8563	56.6451	17.6695	45.8491	37.8626
Cg22356	16.0234	5.69428	13.061	8.95101	21.3735
Cg22369	0.301667	0.44043	0.0844583	0.447179	0.388489
Cg22378	0.334291	0.0333456	0.547522	0.259536	0.197608
Cg22519	10.4211	6.98143	0.569513	8.68086	4.90277
Cg22522	2.61202	2.8205	9.51081	1.57536	2.8201
Cg22532	7.70478	5.9034	2.66812	5.67418	4.92067
Cg22546	3.80071	2.80705	2.34331	9.45636	2.56178
Cg22547	25.9271	14.6577	30.0814	30.9393	9.39847
Cg22574	6.77933	5.33011	10.8334	10.7138	5.88729
Cg22575	2.13191	3.07573	3.55535	3.92991	1.39509
Cg22584	7.62731	4.14264	5.26829	7.49923	2.73556
Cg22589	4.94316	3.72702	1.37461	3.58472	3.27532
Cg22594	0.683456	0.818259	5.10987	0.935425	0.735139
Cg22612	16.3521	8.08222	3.96349	16.409	6.97698
Cg22646	1.74227	2.49258	0.878079	1.53461	1.52887
Cg22651	3.38823	3.47457	1.36038	3.5393	3.01282
Cg22653	2.03318	1.75676	0.348017	2.75812	2.46363
Cg22667	15.2189	19.7477	29.6382	23.4707	10.5165
Cg22669	4.90218	8.16791	3.54892	3.76215	5.75041
Cg22679	117.299	99.4424	49.2983	73.6793	122.148
Cg22725	1.19582	0.808769	0.215173	0.998005	0.0854839
Cg22733	0.50042	1.08465	0.107805	0.491506	0.317372
Cg22737	3.0213	4.72792	0.466739	4.84179	5.64424
Cg22738	1.61631	2.70556	1.15843	2.40778	2.23812
Cg22743	0.317931	0.232627	0.426293	0.43269	0.0383371
Cg22746	5.29653	6.92258	1.29101	11.3167	7.5119
Cg22756	0.797967	1.01201	0.249424	0.803257	0.624952
Cg22779	7.84693	13.9879	5.92064	10.724	9.47712
Cg22785	0.549506	0.111352	0.75951	2.19499	0.28893
Cg22839	0.26367	0.336757	2.28346	0.338834	0.919739
Cg22858	6.28824	12.6514	20.9422	38.4915	9.88549
Cg22859	1.97965	2.97552	3.94496	11.3044	1.95912
Cg22898	4.72933	6.49671	6.24454	14.7114	4.21438
Cg22902	1.66039	6.14544	5.25195	4.32093	12.2013
Cg22936	0.79676	0.788865	2.08556	5.91103	0.843323
Cg22937	13.115	16.1706	7.03756	25.5197	8.17877
Cg22940	5.79587	7.98016	10.3225	11.332	4.93377
Cg22946	5.88323	6.00895	14.4612	9.65451	11.911
Cg22972	0	0.205872	0.406575	0.243312	7.59693
Cg23010	15.8751	17.5692	32.4958	7.4552	17.0963
Cg23014	132.542	47.9292	124.597	68.6772	46.8016
Cg23017	8.16037	12.3406	38.2106	24.2948	15.265
Cg23066	23.6596	23.1864	11.3593	17.2073	22.191
Cg23101	1.60846	0.951748	0.360848	2.60492	0.128179
Cg23138	6.85624	3.74974	2.78388	11.1115	2.41464
Cg23139	0.424799	0.318679	1.83648	0.448337	0.46528
Cg23153	0.752464	0.793199	0.0525173	0.54545	0.271056
Cg23216	38.6652	43.0691	90.7258	89.4058	32.9107
Cg23266	18.5866	12.0667	11.7233	27.2017	7.03201
Cg23285	3.89007	3.89379	1.91814	3.20387	2.82894
Cg23395	0.0213004	0.143852	0.0912088	0.0343228	0.255276
Cg23445	0.743451	1.10983	1.00981	1.26859	0.504342
Cg23446	3.45108	2.51109	2.0704	3.02325	0.659893
Cg23470	0.327207	0.026165	0.7923	0.599604	0.155683
Cg23482	1.62447	1.87706	2.10582	2.1399	0.960018
Cg23507	8.52638	5.48908	12.5587	5.93	21.4204
Cg23546	0.436884	1.11327	0.322794	0.923994	1.04226
Cg23559	6.25162	7.07401	3.0022	2.92302	4.55729
Cg23561	2.05565	1.51513	0.0348518	0.0467755	0.223392
Cg23589	5.83545	14.1187	4.91842	9.31662	9.97474
Cg23590	0.713831	0.888474	0.235146	1.13461	0.802736
Cg23591	3.88443	3.42921	1.45677	3.9769	4.75476
Cg23608	8.63255	5.89206	2.19166	1.96067	7.45379
Cg23646	0.0371757	1.20815	0.118236	0.179727	0.303986
Cg23699	1.86709	0.16782	0.85804	0.185325	0.727502
Cg23717	0.877443	0.758696	0.343572	1.20521	0.440293
Cg23718	0.401906	0.239815	1.92277	0.315318	0.210338
Cg23720	64.7724	40.8039	108.348	82.8978	32.4277
Cg23744	2.43863	0.26468	2.12963	1.44481	1.80643
Cg23748	10.9497	19.6581	15.1269	5.56179	15.9011
Cg23789	0	0.0942498	0.772981	0.0443739	0.658919
Cg23793	0.196966	0.269857	0.233458	0.465574	0.0185925
Cg23830	1.1791	3.94629	0.942136	0.988268	2.93246
Cg23860	4.95828	6.21692	2.50267	4.07934	3.33829
Cg23899	11.3338	15.1461	11.8695	11.2858	22.3837
Cg23918	2.2638	1.39953	1.21116	6.19077	1.25004
Cg23979	0.184494	0	1.74261	0.178349	0.252286
Cg23980	0.110593	0.0405483	0.794254	0.0677848	0
Cg24036	1.92542	1.0362	0.61872	2.9487	0.989966
Cg24040	0.134734	0.250559	0.22134	0.477033	0.192961
Cg24041	6.02381	5.16025	11.8492	5.56173	5.60275
Cg24134	25.931	20.6739	53.2486	33.4826	13.4936
Cg24161	3.5438	4.26248	3.92989	3.04499	10.4753
Cg24168	42.7851	59.01	50.0975	52.2162	132.963
Cg24181	5.92862	14.0222	4.66176	4.31487	9.39896
Cg24182	1.42354	1.77303	0.752714	1.65653	1.41971
Cg24186	3.56861	0.626402	1.47318	0.371908	2.46943
Cg24189	12.2621	5.69525	21.0181	7.78199	0.721412
Cg24240	6.84997	11.929	20.5113	21.4655	2.27712
Cg24270	4.75624	2.62368	2.67938	2.25393	1.11022
Cg24277	1.71946	1.1347	0.869385	2.77584	1.15189
Cg24282	0.947896	0.957659	0.622878	0.629124	0.208867
Cg24299	1.288	2.61715	1.07761	1.94509	1.96457
Cg24340	32.3727	16.881	14.4311	31.9383	14.1431
Cg24341	41.7444	23.6559	23.7904	37.6208	10.246
Cg24372	0.442343	0.111497	1.30704	0.0974743	0.824436
Cg24392	13.8875	30.1139	146.198	44.2932	42.5386
Cg24394	4.75784	6.09187	24.3481	11.3045	6.96171
Cg24396	0.0466098	0.036932	0.142816	0.249002	0
Cg24430	0.147774	0.13855	0.406899	0.390181	0.251291
Cg24431	7.19942	7.45106	11.1471	7.44613	15.0693
Cg24441	0.443934	0.125269	0.359729	0.769763	0.212595
Cg24444	1.22415	3.22623	0.700399	0.495827	0.462218
Cg24475	0.609563	1.14142	0.597904	3.02503	1.01734
Cg24480	0.440937	0.361335	0.216849	1.32436	0.122772
Cg24485	0.90061	2.11862	0.625989	0.722376	0.772629
Cg24486	3.17073	2.71131	3.53165	8.68795	3.32815
Cg24498	0.145415	0.127379	0.176088	0.338155	0.0793001
Cg24507	0.264742	0.876755	0.661232	1.45723	0.385063
Cg24513	0.619595	0.938114	1.88256	0.668488	1.44896
Cg24514	4.05976	2.54664	7.34012	6.17773	6.51942
Cg24519	0.29579	0.711145	2.67499	2.84125	2.13538
Cg24525	3.55596	2.54266	5.18485	2.00744	4.79314
Cg24541	0.612113	0.556286	2.61869	0.686029	0.929032
Cg24544	14.1399	4.3503	9.75336	7.05144	9.83622
Cg24551	41.2151	43.3429	103.443	32.425	121.075
Cg24560	79.6457	51.6657	105.207	52.3035	86.3773
Cg24591	0.0171477	0.444156	0.0556721	0.442358	0.218266
Cg24592	0.214127	2.02724	0.595314	1.87858	1.45497
Cg24627	38.5221	13.7578	27.6243	20.4639	10.6191
Cg24670	0.323792	1.61953	1.87041	3.0762	0.691318
Cg24695	3.67632	1.87609	0.346149	8.20414	3.19546
Cg24698	1.07325	0.279117	0.0828848	1.32661	0.321934
Cg24716	0	0	0.483965	0.0305273	0.0316309
Cg24771	8.26228	7.54394	3.74875	6.98754	6.85942
Cg24775	1.44731	0.798274	2.77817	1.72437	2.96314
Cg24779	103.575	278.453	66.7055	175.992	218.317
Cg24814	9.76303	16.338	7.92796	17.6085	14.6522
Cg24830	1.47895	0.0244861	0.464951	0.0207524	0.537554
Cg24849	0.148432	0.0912975	0.15881	0.800674	0
Cg24867	3.00618	0.390176	0.722463	5.23748	0.462261
Cg24894	2.32022	2.65077	0.936443	2.89181	0.471818
Cg24911	0.849194	0.0530544	0.548971	0.250812	0.104242
Cg24925	1.21335	2.70208	1.26634	2.5784	1.90589
Cg24956	20.5714	6.884	17.3333	10.9398	1.80974
Cg24960	2.22149	1.75181	1.5017	1.68579	4.47204
Cg24961	2.23385	1.43742	0.999435	1.78105	6.7118
Cg24962	0.12348	0.047305	0.5796	0.344133	0.486349
Cg24963	1.3449	3.36069	1.54676	5.0245	0.750845
Cg25033	0.448793	0.897435	0.158204	0.3418	0.780594
Cg25053	7.89015	10.3139	22.9343	10.6889	11.7173
Cg25058	0.421098	0.00327282	0.188079	0	0
Cg25083	0.892227	0.708869	1.25066	3.80428	1.8099
Cg25085	1.19751	0.440692	1.15344	2.05668	1.42203
Cg25103	4.4189	2.98044	6.02644	6.64094	5.32034
Cg25248	4.8731	1.21795	2.96614	2.11669	2.16814
Cg25260	11.2083	9.64724	19.9067	22.3017	17.8148
Cg25293	1.27775	0.932134	0.871851	1.91693	0.744535
Cg25294	0.868177	0.813003	0.0250403	0.573739	0.795426
Cg25306	2.363	1.3687	3.27165	2.03249	1.92668
Cg25307	5.49637	2.65232	2.52678	8.44228	2.95225
Cg25315	0.408496	4.45327	0.374077	0.852475	0.0775721
Cg25320	1.8653	1.23629	0	0.613245	0.988015
Cg25411	22.9915	24.0229	62.5374	40.9832	26.4624
Cg25417	0.0768029	0.221412	0.092353	0.573906	0.0757627
Cg25439	6.77657	9.64003	3.21819	3.08704	11.2777
Cg25442	0.338979	0.131059	0.680872	0.156121	0.453972
Cg25459	0	0	0	1.60726	0
Cg25479	9.86941	0.331629	7.71375	3.92628	1.22508
Cg25489	146.22	37.9404	89.1306	43.4472	62.1212
Cg25495	17.7852	8.43156	22.8138	4.83534	4.62506
Cg25497	0.401156	0.429684	2.91594	0.901814	4.22197
Cg25498	2.34896	0.330327	4.70011	0.250264	1.50642
Cg25499	72.4019	7.24702	21.6973	10.6029	30.8253
Cg25519	13.3195	4.85674	11.2454	5.84456	8.45451
Cg25520	20.6069	7.43976	20.1294	9.45455	11.8885
Cg25525	1.00788	1.19414	0.645869	1.22445	0.368047
Cg25549	6.41313	0	2.66322	0	0.444377
Cg25557	14.3576	6.58703	27.9464	20.8294	21.9439
Cg25566	3.18139	3.47045	25.1868	28.2955	19.5294
Cg25571	34.7061	13.5988	73.7201	98.1965	50.7356
Cg25577	4.53805	2.00868	1.94682	5.50801	2.64405
Cg25635	2.65073	2.47813	3.82373	1.61187	3.78087
Cg25654	52.8632	76.5162	257.675	139.08	37.2888
Cg25656	85.9465	78.8926	127.073	39.6774	94.0005
Cg25666	0.144949	0	0.93718	0.46414	0.172747
Cg25675	0.304604	0.0101738	0.0112738	0.31571	0.010598
Cg25684	0.97049	0.67468	0.431595	0.749792	0.0825263
Cg25688	3.84271	2.61683	2.18131	3.91159	0.165232
Cg25718	18.679	8.15709	4.31735	15.4609	6.87742
Cg25757	1.22478	0.700471	2.4097	0.833106	1.22127
Cg25782	2.9767	2.57133	3.96349	5.54386	2.35306
Cg25824	1.2694	1.08586	2.25293	2.89645	1.06574
Cg25848	2.29917	2.3623	1.85072	3.3578	1.21682
Cg25900	6.97211	10.6426	46.8398	7.20983	4.30133
Cg25950	14.392	10.4711	3.11803	5.33272	2.03042
Cg26009	0.0462603	1.10535	0.070492	0.450175	0.0241867
Cg26017	3.26216	3.53409	10.2002	2.52388	0.630712
Cg26025	27.3579	28.7456	67.5527	70.3205	26.3115
Cg26089	4.90063	4.74545	14.729	6.76669	6.75554
Cg26112	4.67851	9.33228	18.7148	61.6248	9.7314
Cg26123	0.0740014	0.122046	0.691794	0.0524032	0.0331407
Cg26125	2.32561	1.5701	3.04245	1.65597	3.35305
Cg26127	1.22313	0.555634	1.44555	0.353112	1.21117
Cg26150	0.0214971	0	0.773602	0.0223079	0.468933
Cg26157	3.72666	2.45573	0.199874	1.76076	1.20352
Cg26282	2.53775	2.92132	0.792513	1.93878	2.49212
Cg26284	175.827	189.674	1810.75	11.3757	627.326
Cg26285	10.869	11.3302	168.19	0.435168	37.8078
Cg26287	3.33086	2.38523	29.9426	0.0999644	13.5359
Cg26297	1.14834	1.19845	0.487526	0.739577	0.79277
Cg26301	4.09763	7.04715	3.4826	6.53931	2.87672
Cg26308	1.62633	1.35262	5.31115	3.00355	2.94569
Cg26318	0.0335021	0.0523961	0.467628	0.0633425	0.937259
Cg26436	0.0449664	0	0.184618	0	0
Cg26456	0.544392	0.253417	0.508717	1.1865	0.0491685
Cg26458	0.624516	0.436588	0.970953	2.59675	0.59071
Cg26462	1.89199	0.728462	2.53332	0.493482	0.584863
Cg26486	10.5666	3.24242	7.74071	5.6335	4.45669
Cg26514	13.1788	12.6164	56.5112	18.7914	9.21252
Cg26536	0.207401	0.883187	0.0333617	0	0.101728
Cg26563	20.7986	54.7969	15.7867	22.7469	9.80196
Cg26566	4.98994	18.9715	4.05619	1.38613	2.88034
Cg26573	0.704596	2.47753	0.766013	1.29394	0.851656
Cg26575	1.75126	2.84973	5.45508	3.74868	11.4788
Cg26576	8.88785	10.272	9.08091	5.43257	39.7312
Cg26578	5.07063	3.94482	10.4888	3.04372	19.7433
Cg26579	9.6431	8.58525	10.6317	7.38588	45.2588
Cg26664	1.86754	2.37846	1.56524	4.07915	1.94978
Cg26724	0.22961	0.130515	0.122553	0.231607	0.861402
Cg26781	0.707017	1.05816	0.709631	2.03452	0.947173
Cg26794	17.9648	11.8297	18.5752	10.2239	3.6224
Cg26840	2.26513	1.94486	0.94569	2.29359	1.48009
Cg26884	40.9361	31.5334	11.854	29.0031	30.4858
Cg27005	0.127009	0.0252025	0.22992	0.111914	0.0950444
Cg27054	0.728748	0	0.429786	0.0937854	2.14929
Cg27086	1.31517	0.761776	0.0832204	2.29573	1.51997
Cg27087	0.0988166	0	0.308252	0.0630245	0.0896672
Cg27107	0.0766831	0.039173	0.629125	0.0785339	0.311159
Cg27210	4.82959	3.12974	2.20738	7.59599	3.13328
Cg27296	0.831909	1.64308	0.339974	2.8352	0.879439
Cg27297	1.75845	4.28351	10.3982	3.33993	6.28638
Cg27330	2.10715	0.234903	1.0563	1.34486	0.336647
Cg27343	0.368161	1.42022	0.0792318	0.456828	0.252374
Cg27386	0.0405122	0.0277853	0.44844	0.12295	0.0814661
Cg27409	3.22964	0.853178	3.32508	3.40336	5.39793
Cg27450	2.23805	2.32734	0.330756	1.25132	0.0499002
Cg27451	0.84543	1.64945	1.89535	1.22396	0.315703
Cg27494	4.49437	4.47725	6.25594	3.20663	7.1907
Cg27553	2.43515	1.3623	0.111666	0.158	0.213694
Cg27577	3.46945	1.96942	0	0.0555014	1.19783
Cg27651	22.7949	9.10732	56.9706	45.1023	86.5189
Cg27652	4.94375	2.84698	28.0154	20.099	35.267
Cg27660	0.615399	0.29928	0.506291	0.7762	0.128167
Cg27662	8.12503	5.94932	4.97328	10.3462	5.11039
Cg27704	6.05041	11.9258	22.274	28.9229	7.8102
Cg27758	1.34112	2.59506	1.22279	3.06577	0.867655
Cg27759	3.23177	1.65435	7.86986	5.8798	7.18935
Cg27780	6.2631	92.8904	43.5874	17.5071	15.1771
Cg27799	28.043	29.0863	10.8851	12.591	26.5221
Cg27824	2.25668	1.58148	2.45897	4.85295	2.25265
Cg27844	53.2681	50.1023	44.4121	44.7374	21.6228
Cg27865	0	0	0.0384335	0.712017	0
Cg27872	0.163316	0	0.366583	0.163524	0.213099
Cg27881	0.49551	0.830633	1.07878	0.447098	1.11757
Cg27906	2.41241	1.45751	4.23059	2.61426	5.1818
Cg27926	8.54133	19.6088	63.1547	167.894	55.6685
Cg27939	1.97313	1.66323	0.136491	2.41883	0.531846
Cg27974	1.71004	0.627885	1.44911	3.33228	1.50908
Cg27997	3.21605	12.776	23.1402	9.8085	37.441
Cg28030	0.21379	0.189132	2.05559	0.395419	1.2389
Cg28049	7.452	5.10597	5.9954	6.5702	2.98322
Cg28050	3.47835	2.48613	3.10805	4.37127	2.05497
Cg28078	19.4206	30.0995	16.8933	17.8149	35.8547
Cg28107	0	0.0372295	0.483487	1.09137	0.103332
Cg28109	2.75027	0.989146	0	1.2042	0.0174755
Cg28127	1.75329	0.659275	2.22466	0.721972	0.894785
Cg28131	2.45755	3.55519	11.622	11.0895	6.15228
Cg28217	0.084588	0.0252719	1.10394	0.235535	0.0608539
Cg28224	26.3655	26.6421	71.3301	52.4355	27.0951
Cg28311	0.0305662	0	1.15526	0.88708	1.47128
Cg28357	5.45073	4.84719	2.19618	6.32166	4.28027
Cg28364	3.16147	1.00256	0.817875	0.97509	0.167453
Cg28379	0.358593	0.122979	0.549208	1.58535	0.108706
Cg28380	0.0963011	0.229982	0.462877	1.07356	0.102538
Cg28404	0.237994	0.302114	0.283359	0.561142	2.01661
Cg28440	2.73973	2.24327	0.964686	1.37473	2.07854
Cg28517	0.508923	0.665067	3.60246	3.06026	5.03804
Cg28532	0.417424	0.807982	0.235574	0.504412	0.55836
Cg28541	9.24375	11.0088	13.3095	8.75243	20.3716
Cg28557	1.0644	1.97289	0.560621	3.26783	1.59002
Cg28597	8.67301	20.6274	10.0112	10.77	11.6419
Cg28657	35.2939	13.7892	32.1266	46.8258	44.859
Cg28660	2.09045	3.54136	2.63301	1.67855	4.19574
Cg28702	3.86442	2.02527	0.429453	1.92158	0.528086
Cg28769	0.0726994	0.279839	0.153472	0.14877	0.366333
Cg28773	4.90157	5.18211	2.54176	5.20143	3.48678
Cg28813	0.562302	0.721419	0.388527	0.718193	0.0956247
Cg28898	0.081179	0.0301168	0.869132	0.489718	1.8384
Cg28902	21.6319	11.964	0	20.5136	5.64039
Cg29130	0.129605	0.0227772	0.0472151	0.820931	0.021672
Cg29133	5.52807	6.00637	4.82896	2.82189	6.35116
Cg29138	0.0111842	0.122803	1.1496	2.1359	0.724622
Cg29143	1.73134	0.291817	0.959092	2.10779	0.124706
Cg29145	197.59	128.041	108.737	174.315	85.3665
Cg29162	0.535774	0.865475	6.10281	2.04035	3.21438
Cg29178	111.969	228.867	49.7252	242.984	172.088
Cg29194	0.975903	1.35496	1.54798	1.65455	0.513747
Cg29205	8.72993	4.51878	7.36227	11.0924	3.90402
Cg29224	9.08966	9.35939	21.0782	14.5425	9.39456
Cg29241	5.39581	6.68281	7.58079	4.84355	11.2572
Cg29274	101.125	207.155	63.4452	169.417	345.739
Cg29275	237.293	634.272	144.012	583.983	999.582
Cg29276	26.8831	70.0432	24.9609	77.0335	103.051
Cg29288	3.083	3.44933	6.42958	4.99177	2.2926
Cg29321	0.0230753	0.093766	0	0.0400467	0.0879215
Cg29334	0.856905	1.31085	0.833618	1.98551	0.782332
Cg29348	6.75093	5.32431	5.39454	4.39163	13.0004
Cg29353	4.04271	5.89406	18.0352	8.63813	4.13774
Cg29368	0.0753767	0.0734431	0.864165	0	1.16093
Cg29404	23.4926	21.3473	16.7567	87.9998	38.0889
Cg29442	5.20144	1.56494	4.07727	3.16203	0.899143
Cg29452	19.4543	139.018	188.211	10.6544	36.8047
Cg29467	21.3716	56.9099	66.3291	0.994533	11.4246
Cg29471	10.3301	38.4287	85.1014	4.43675	12.2899
Cg29500	26.6697	24.8592	9.74939	25.9978	14.1926
Cg29533	1.3655	0.963129	11.1892	6.5411	0.574424
Cg29534	2.70317	7.73465	23.4267	8.66661	2.21076
Cg29550	16.8346	15.7094	6.36501	8.07462	5.97098
Cg29552	5.40866	4.95573	3.35965	1.94925	5.01442
Cg29554	4.36335	9.22301	11.0491	2.68461	10.4184
Cg29609	7.83437	31.8671	24.9253	5.81813	23.2614
Cg29610	3.00641	1.47005	2.94584	0.866698	0.606827
Cg29625	0.508377	0.0547144	1.8583	0.143084	0.00927707
Cg29626	0.0643768	0.132313	0.162577	0.177401	0
Cg29630	3.85117	2.9743	8.23937	3.73193	4.46952
Cg29636	0	0.213696	0.840534	1.41135	0.0211129
Cg29640	467.822	98.0627	932.315	190.08	119.636
Cg29692	2.45644	0	0.35509	2.45629	1.19113
Cg29708	11.1944	8.29439	16.7648	13.7121	8.36513
Cg29725	0.553419	9.12067	2.24532	17.6823	2.93461
Cg29778	0.810028	0.0492064	0.13293	0.0496375	0.74808
Cg29783	0.149493	0	0.943435	0.185527	0.252609
Cg29795	6.82616	7.74193	2.80887	4.74059	5.23361
Cg29797	1.07861	0.809205	1.31684	1.77824	0.456672
Cg29820	9.18925	7.924	3.82481	7.63661	7.04745
Cg29851	92.1342	78.6847	169.736	131.658	128.903
Cg29860	2.69192	1.60887	0.0413783	1.37057	0.779312
Cg29874	0	0	0.0867067	0.0133636	0.371803
Cg29884	3.82952	3.10435	1.61785	4.96146	2.37636
Cg29961	28.9118	33.0168	78.1051	113.002	63.5144
Cg30001	0.254441	0.100989	0.184701	0.408672	0.120305
Cg30011	6.37589	15.7876	32.5198	11.631	11.8286
Cg30045	41.5384	74.4099	43.8584	87.7314	40.2605
Cg30072	8.88549	11.3303	22.8326	20.9109	7.41143
Cg30077	0.56985	1.11614	0.777813	2.91639	0.255578
Cg30089	1.88437	1.8022	0.860583	3.44224	2.33534
Cg30091	2.74506	6.32076	2.55849	0	7.07729
Cg30113	8.91799	12.4618	10.8927	32.1788	14.8086
Cg30117	12.2084	10.9209	18.5538	27.1989	8.47602
Cg30118	14.3856	32.6423	31.2616	19.1848	8.54256
Cg30154	0.882935	0.418801	1.83917	1.75295	0.177292
Cg30155	6.07136	3.31242	4.63687	8.55696	4.00385
Cg30156	0	0	0.292123	2.3704	0.123736
Cg30158	0.160843	14.2763	0.997334	6.22511	8.81533
Cg30196	0.707392	1.40856	1.77944	3.67177	1.36562
Cg30221	0.408088	1.29317	1.68341	0.187939	2.3303
Cg30233	27.8102	8.84946	19.1331	24.1729	5.17599
Cg30243	5.78767	7.24012	2.78837	5.7349	8.65343
Cg30255	1.58661	1.82832	1.29944	1.16214	2.3675
Cg30259	30.7987	20.1055	14.3647	9.94763	4.45456
Cg30260	2.33728	2.04168	1.45523	3.47163	1.659
Cg30268	1.3502	0.893876	0.959838	2.62531	1.14325
Cg30308	3.65228	0.155525	1.49814	1.71339	1.57303
Cg30317	8.84817	7.90749	2.41188	4.33622	3.89019
Cg30333	0.6642	0.167164	1.48698	0.248322	0.518867
Cg30365	0.343667	3.42715	0.269514	3.61226	2.38666
Cg30403	0	1.00875	0	0	0
Cg30407	0.771547	0.0466315	0.404976	0	0.273134
Cg30430	12.963	13.9627	6.36774	52.1064	20.0348
Cg30432	71.8288	69.9237	14.1847	51.0422	72.6619
Cg30433	4.14869	3.23918	0.673023	6.01109	1.08188
Cg30459	0.876407	0.873154	0.226259	0.866393	1.17312
Cg30469	183.361	347.626	158.12	240.5	263.055
Cg30483	9.68831	0	8.19031	0	10.9419
Cg30489	3.10538	0.4146	3.40476	1.16972	1.5362
Cg30490	1.14778	0	0.54333	0	0.837538
Cg30498	0	0.458781	0.0102313	1.55315	0
Cg30534	0.447727	0.323231	0.206627	0.996952	0.230476
Cg30539	1.013	4.90412	1.5007	5.69183	7.62507
Cg30559	3.21819	2.90526	0.737134	1.26291	1.49794
Cg30602	2.51873	2.57006	1.1356	2.5688	2.22154
Cg30637	36.7962	31.8182	35.7782	70.5401	12.9641
Cg30638	37.0439	28.6948	34.8252	63.0114	27.5097
Cg30639	25.7127	8.15415	18.8106	34.5175	27.2019
Cg30640	5.64287	1.94866	6.8172	5.03664	7.52712
Cg30643	0.123144	0.180188	3.45287	2.32848	1.31056
Cg30644	0.261192	0.255148	3.9522	3.53105	2.43932
Cg30666	0.51017	0.40683	0.45541	0.615624	0.17987
Cg30672	1.70014	1.98912	1.68503	5.09157	1.97324
Cg30682	2.66467	5.80293	2.44778	0.961104	2.44722
Cg30686	17.1172	39.161	14.0876	39.6845	29.3236
novel.1019	0.138242	0.488645	0.0354317	0.273134	0.140932
novel.1030	1.90071	1.0257	4.29195	1.48183	0.307729
novel.1046	1.50178	0.872172	2.79799	1.51456	1.85059
novel.1061	20.9334	24.7045	4.6112	15.2709	21.3383
novel.1069	0.167119	0.125667	0.519032	0.837478	0.0464412
novel.1080	0.194793	0.221828	0.372471	2.72154	0.0599948
novel.1083	0.116569	0.098528	2.78336	0.0626282	1.48487
novel.1084	0.787063	2.69719	0.998722	0.980527	3.47361
novel.1100	0.0443612	0.423356	0.251044	0.276296	0.00716958
novel.112	0	0	0.652089	0.414267	0.149826
novel.1127	19.7882	21.3495	8.20475	7.41916	14.8235
novel.1157	0.33951	0.209976	0.155139	0	1.22395
novel.1165	0.342956	0.926645	0.0402083	0.924487	1.34175
novel.1187	0.644948	0.243487	0.499086	0.297321	0.0286689
novel.1200	0	1.85187	0	0.0737598	0.56729
novel.1205	0	0.820561	0	0.453158	0.328322
novel.1213	0.526022	0.409324	1.35759	0.541094	0.509465
novel.1227	9.57561	6.9107	5.07506	3.00979	7.20569
novel.1238	13.4641	4.52442	2.28719	3.99178	0
novel.1239	1.43662	9.32868	1.79428	5.47901	5.86934
novel.1240	5.34586	3.51852	4.53543	7.6162	1.09736
novel.1244	2.39963	4.77605	13.2092	8.35408	6.74904
novel.1247	0.0681448	0.294633	0.143412	0.371409	0.0329279
novel.1249	76.7929	45.8661	37.6807	208.701	90.4677
novel.1256	2.31256	0.873562	1.51406	2.31486	0.43688
novel.1269	11.8516	13.1644	29.0044	18.5102	13.8983
novel.1271	2.49556	1.28803	2.57527	0	7.88119
novel.128	1.23383	0.589777	1.23109	4.18459	0.654218
novel.1350	0.147343	0.071715	0.113351	1.58545	0.110129
novel.1361	2.68281	2.32218	4.91881	2.64231	2.61796
novel.1372	0.691631	0.0396237	0.477645	1.23436	0.59219
novel.1379	0.239746	0.200882	0.330908	0.510138	0.0740393
novel.1383	3.04409	4.88081	2.05459	3.48574	2.47539
novel.139	0.684656	1.28237	0.0535047	0.515671	0.0715722
novel.1392	0.194656	0.364617	0.0743533	0.525141	0.225969
novel.1393	0.251436	0.260466	1.89477	0.546618	0.0912377
novel.143	0.954858	1.22901	0.711239	0.685943	0.211004
novel.1435	6.59064	15.1854	22.1024	1.51532	4.40506
novel.1447	0.0219957	0.0431286	0.0242281	1.43906	0
novel.1452	0.438843	22.359	35.5812	27.3479	4.06054
novel.1460	2.56078	1.13863	3.33351	1.03335	1.18165
novel.148	0.512421	0.184265	0.115609	1.00179	0.155739
novel.149	0.395575	0	0	0	1.14502
novel.1517	1.61058	1.6059	0.374477	1.15529	1.71458
novel.1529	0.169406	0.394987	0.353907	2.05615	0.712537
novel.1540	0.435551	0.612105	0.536025	0.963547	0.249903
novel.1552	0.444277	0.616258	0.162193	0	0.647089
novel.158	0.227158	0.0461049	1.21919	0.496165	0.175471
novel.1598	0.371818	0.809373	0.0947143	0.274541	0.498335
novel.1601	0.827818	0.388757	0.364153	1.17178	0.135382
novel.1613	0.484963	5.62951	5.2828	0	6.53826
novel.1622	6.77036	14.1009	16.0702	17.3595	4.68045
novel.1629	0.538317	0.844692	0.572365	1.27674	0.195473
novel.1646	0.141831	1.0705	1.41144	1.45093	0.0475781
novel.1663	0.141207	0.748556	0.169875	0.687952	0
novel.1693	0.490388	0.268599	0.761265	0.385348	0.388083
novel.1696	2.33642	1.82508	3.13386	3.47194	1.25274
novel.1705	4.08298	5.64361	3.04263	0.221363	2.51712
novel.1709	0.52087	0.628527	0	0.46897	0.525162
novel.1716	0.749431	0.335233	2.09885	6.27638	0.475225
novel.172	1.43267	2.89151	0.254673	0.85881	1.03596
novel.1723	0.641235	2.57318	1.22588	7.65156	1.72071
novel.1760	0.452579	0.163002	0.804764	0.5191	0.0289048
novel.1763	0.099856	0.0265857	0.0811924	0.695164	0
novel.1772	6.95298	10.9103	18.5119	17.8202	6.94276
novel.1774	0.0718438	0.228401	0.119017	1.68847	0.160446
novel.1777	1.33983	0.080497	0.655437	0.360523	0.778941
novel.1778	6.2744	5.81184	1.90045	4.6388	2.26277
novel.1820	0.725344	0.523638	0.35297	0.314308	0.0328722
novel.1823	0.148864	0.246031	0.1231	0.500261	0
novel.184	1.28089	1.87227	1.0113	3.77166	0.681171
novel.1874	1.75594	0.717313	0.981555	1.53714	0
novel.188	0.100929	0.418397	0.564804	0.461148	0
novel.1882	0.322644	0.735557	0.0802233	2.45396	0.70366
novel.1896	5.90749	4.77411	4.7118	10.7924	4.35949
novel.1920	0.285459	0.248855	0.400453	1.53554	0.180989
novel.1926	0.105403	0.177538	0.437815	0.905028	0.0524788
novel.1928	8.92597	7.44726	5.37326	4.89694	2.33028
novel.1936	0.163832	0.861092	0.0544425	0.285133	0.442881
novel.1959	0.203091	0.0791826	0.235047	0	0.194518
novel.1984	0.841786	1.07095	0.370591	0.864126	0.172682
novel.1989	0.211173	0.590013	0.0588961	0.654824	0.792019
novel.2020	0.864509	0.372882	0.192837	0.730959	0.0533172
novel.2026	0.0897083	0.0808257	1.01766	0	0.106003
novel.2061	0.623973	0.33897	0.731521	1.72576	0.22618
novel.2062	0.229498	1.43463	1.6108	1.04387	0.0293181
novel.2064	0.52033	0.919273	0.519787	1.13672	0.301749
novel.2069	0.154422	0	0.279525	3.35208	0
novel.2085	0.637614	0.192826	0.882907	1.11406	0.264264
novel.2128	28.9248	35.0557	35.9418	22.4	44.5694
novel.2129	26.8185	9.27302	23.3569	5.28832	32.2451
novel.2133	0.975759	0.232849	1.37143	2.24699	0.341418
novel.2152	0.403502	0.00898656	0.0323975	0.437675	0
novel.2176	23.3238	11.8337	41.3556	17.5005	23.5866
novel.2189	1.05541	0.576292	0.0830247	1.05579	0
novel.2192	6.1398	2.99548	1.9503	0.192595	3.89962
novel.2201	0.618488	1.05478	0.648273	1.68751	0.303532
novel.2210	0.516357	0.244369	0.219324	0.686179	0
novel.2219	1.10522	2.97066	1.28445	1.82933	2.87528
novel.222	0.508904	0.0607028	0.686677	0.14307	0.073178
novel.2222	0.256598	0.484419	0.304035	0.607383	2.24843
novel.2239	0.63888	0.640359	0.0101491	2.12377	0
novel.2244	0.164905	0.210932	1.20635	0.186981	0.156976
novel.2249	9.40836	11.8849	5.47372	9.35904	14.454
novel.2253	2.80633	3.84503	4.05534	1.03932	3.55515
novel.226	0.421769	0.448766	0.425688	0.271031	0.885195
novel.2270	0.600442	1.26147	0.736062	2.18388	0.518495
novel.2271	0.0199691	0.508113	0	0.317215	0.487809
novel.2283	0	0.643754	0	0.536376	0
novel.2285	1.30611	1.55931	0.484268	1.51271	0.356746
novel.2286	1.0878	0.487986	0.184903	1.68306	0.739395
novel.2289	1.62304	1.01873	1.1687	2.52695	0.943495
novel.2297	0	0	0.834081	0	0.185268
novel.2306	0	0	0	0.510934	0
novel.2308	3.52416	1.38441	1.80431	3.88095	1.10124
novel.2318	0	1.62231	0.0270311	0.960509	1.59354
novel.2334	1.699	0.740899	0.281793	1.14461	0.758576
novel.2335	0.721583	0.735233	0.552642	1.86907	0.366375
novel.2336	3.85291	3.23357	2.12662	9.27448	2.17453
novel.2341	0	1.24295	0	0	0.331941
novel.2350	0.863815	0.37316	0.515737	0.953547	0.185981
novel.2365	13.5343	19.0921	29.6618	6.20031	22.7175
novel.2372	150.353	246.882	75.9956	144.88	221.377
novel.2376	0.192187	0.413231	0.279726	1.91954	0.100725
novel.2379	0.880353	0.893284	0.198878	1.27307	1.12918
novel.2396	0.0183352	0	0	0.249611	0.00453534
novel.2405	5.72492	2.83696	5.51343	7.97714	2.17975
novel.2410	0.290127	0.229286	0.0834901	0.385029	0.0567318
novel.2413	3.69283	4.76058	7.6167	0.93993	5.22341
novel.2414	0	0	2.62101	1.31294	0
novel.2425	0.0678233	0.101584	0.314688	0.373878	0.0543286
novel.2427	3.5084	1.67308	4.11283	2.81939	1.66996
novel.2432	1.26634	0.359931	0.287814	0.21161	0.763125
novel.2441	0.585589	0.408712	0.419584	1.13651	0.411573
novel.2454	19.5694	76.22	55.4925	2.95481	72.024
novel.2458	0.3365	0.46808	0.0166564	1.60759	0.661823
novel.2479	0.0753339	0.127324	0	0.848842	0.0246615
novel.2484	0	0.634427	0.735164	2.53019	0
novel.25	3.04503	1.56369	1.80162	3.46249	1.26329
novel.252	1.52367	0.385436	0.310629	1.41533	0
novel.2530	0.651591	2.22941	0.243773	0.844964	1.1591
novel.2531	16.6464	48.9894	0.0431594	32.6324	17.9665
novel.2544	1.79267	1.07117	1.67562	0.35467	5.51807
novel.2556	0.597876	0.136937	0.79263	0.409618	0.178968
novel.2563	0.463582	0.629032	0.56047	0.427935	0.0569495
novel.2616	0.871436	0.0620011	0.734813	0.0180001	0.0558999
novel.262	0.286981	0.576095	0.301203	0.985427	0
novel.2630	5.29032	2.96427	3.6045	5.3857	1.37772
novel.2631	0	0	0.0480077	0	0.466421
novel.2636	0.0747548	0.0128454	0.286776	0.248077	0.110234
novel.2638	0.875484	0.69972	0.14744	1.63474	0.182346
novel.2639	1.62096	1.61595	0.0496516	0.119671	2.77595
novel.2643	0.753917	1.78909	1.60781	0.729368	2.88798
novel.2665	1.19024	0.354435	0	0.346755	0
novel.2706	0.520046	0	0.0898249	1.56332	0
novel.2715	1.36293	0.559198	1.08489	2.29989	0
novel.2735	0.177854	0.0367146	0.485802	0.025912	0.110321
novel.2751	8.2263	20.5759	19.8081	9.2273	33.043
novel.2752	4.90048	8.98187	6.39767	4.9453	10.2429
novel.2758	0.698685	0.839095	0.307424	0.186957	2.09967
novel.2790	7.04406	11.8663	5.45343	5.89789	16.528
novel.2792	0.27703	0.0634823	1.40441	0.77545	0.136034
novel.2799	0.233824	0.00582828	0.188126	0.0194863	0.013168
novel.2809	0.886663	1.52413	1.24416	0.746785	0.348057
novel.2826	0	0.0103001	0.0343453	0.573959	0
novel.283	0.815024	0.3564	1.26182	2.7355	1.23641
novel.2842	0.0715613	3.53952	0.0165503	0.0321774	0.0161524
novel.2892	1.359	2.34113	8.19863	12.6103	5.28005
novel.290	3.63986	3.07866	2.10471	0.981938	2.8523
novel.291	0.262926	0.506085	0.11055	0.419903	0.141221
novel.2913	37.0487	19.0954	19.3908	30.5369	12.8945
novel.2914	0.223566	1.0985	1.76458	2.63388	0.276816
novel.2932	3.92535	2.15588	1.65416	3.29563	1.54278
novel.2948	1.17901	0.928108	1.99389	1.22792	0.866143
novel.2968	0.0710864	1.59323	0.404632	3.47832	0.455222
novel.2975	0.121001	0.017542	0.625049	0.0358757	0.0166908
novel.2987	1.30869	0.575617	1.75242	1.31089	0.883299
novel.299	0.249952	0	0.0201684	0.0706315	5.71225
novel.2995	0.637449	0.320343	1.41021	0.46491	0.839774
novel.2999	2.33657	0.474811	1.24791	0.877835	4.00473
novel.3004	74.7079	177.307	74.5021	84.2502	115.402
novel.3007	0.841641	1.53173	0.0987439	1.04976	0.3425
novel.3009	6.24174	7.75292	8.47215	2.49724	7.57902
novel.3018	1.25909	1.29041	0	0	0.181202
novel.3030	0.0861353	0.0686042	0.114667	1.88745	0.190704
novel.3041	0.815904	0.790868	1.13335	1.51917	0.659433
novel.305	0	0.0140389	1.1416	1.24907	1.58227
novel.3084	1.02957	0.68354	0.161371	1.62263	0.366606
novel.3095	0.726528	0.455542	0.174862	0.348774	0.304119
novel.3098	1.2679	1.57955	3.51405	1.92655	0.339836
novel.3100	0.15231	0.803383	0	0.792765	0.219857
novel.3106	0.0879227	0.0839528	0.032708	1.47191	0.0583245
novel.3120	8.67982	8.61365	20.5214	7.08352	2.17919
novel.3130	0.326989	1.71844	0.0758619	0.0968764	0.14418
novel.3177	0.925544	0.195279	1.66671	0.832693	0.744156
novel.3186	19.9929	42.0379	17.407	7.37994	26.7315
novel.3188	0.155268	0.0517837	2.86062	0	0.209212
novel.3190	0.33019	0.401154	0.626377	0	0.560776
novel.3196	0.73913	0.516821	0.661192	0.662621	0.0478266
novel.320	0.562714	1.26764	0.355846	1.27929	0.502178
novel.3207	4.38041	10.5581	2.28748	0	3.85993
novel.3215	0.437722	0.078589	0.92901	0.144805	0.258217
novel.3218	1.36357	1.79895	1.80227	0.775338	2.17346
novel.3223	0	0	0.0323729	1.09172	0
novel.3229	1.68205	1.89078	3.97962	1.50351	0.696349
novel.3239	0	0	0.0265997	0	0.663947
novel.3244	52.275	46.8519	25.6763	23.2991	62.7042
novel.3247	0.59392	0.594141	0	0.969282	0.388078
novel.3268	0.985998	1.36042	1.23474	1.07629	4.10403
novel.3282	1.091	1.49049	0.632061	2.08462	1.53308
novel.3310	0.0179326	0.274739	1.21952	0.24775	0.248004
novel.3325	0.253695	0.318769	1.55208	0.274824	0.59366
novel.3331	33.1336	46.036	41.5063	21.5556	51.3709
novel.3332	0.136787	0	1.03394	0.484196	0
novel.3337	0.0352836	0.050039	0.0339967	0.382969	0
novel.3350	0.306971	0.282123	9.41524	11.1669	6.34241
novel.3361	2.2563	4.14872	0.795444	2.47104	1.93879
novel.3365	0.904641	1.0488	0.251377	1.01622	0.788108
novel.337	1.01508	1.46166	1.37008	1.1996	0.184862
novel.3373	1.9499	2.30965	0.0661883	0.381656	2.16826
novel.3377	1.3144	0.712495	0.197443	1.16622	1.18598
novel.3386	1.87576	0.398892	1.00126	0.100693	1.17836
novel.3387	0.180677	0.0710177	1.20542	1.57906	1.4904
novel.3391	0	0.361955	0.935727	0.350009	0
novel.3402	1.18157	0.396018	0.744268	2.02414	0.15217
novel.3404	4.93203	5.74226	2.5149	9.68919	11.1266
novel.3410	0.160128	2.10522	8.20046	0.381728	0
novel.3414	1.56198	5.16603	6.21613	1.23011	9.07029
novel.3422	18.1667	8.46987	10.8935	23.4263	6.26469
novel.343	5.36696	3.42777	0.00286239	6.16088	2.1378
novel.3438	0.259451	0.596762	0.500257	1.00259	0.202525
novel.3503	0.0875573	0.509941	0.480735	0.832914	0.144222
novel.3508	0.583946	0.717703	0.595838	0.193855	1.41298
novel.3536	19.2505	23.31	16.2076	6.44968	23.268
novel.3538	2.32374	1.90219	1.4093	1.98028	0.886908
novel.3544	5.23338	2.07018	0.321371	1.9623	2.24258
novel.3546	0.0530637	0.0867015	0.0685882	0.110251	0.00902429
novel.3550	17.5667	7.00273	14.1529	24.5737	23.3096
novel.3552	0.851994	1.0313	4.73533	3.31187	1.22677
novel.3554	2.3384	0.0692718	1.57564	0.300954	1.20554
novel.3569	0.910103	0	0.986595	1.35861	0.847813
novel.3586	0.207713	0.0270791	0.975392	1.43054	0.362698
novel.361	0.104888	0.482345	0.300895	1.69333	0.0737634
novel.3613	0	0	6.56637	0.478348	0.975339
novel.3615	0.211073	0.215011	0.185577	0	0.432975
novel.3642	0.0297746	0.66519	0.0432112	1.12427	0.901439
novel.367	0.61966	0	0	0	4.14679
novel.3674	2.56414	0.913138	0.557996	1.76022	0.567511
novel.3696	0.123735	0.70108	0.928955	1.03422	0
novel.3701	0.593495	0.265672	0.781422	1.15958	0.308054
novel.3705	0.0662631	0.0345947	2.01122	0.387211	1.64836
novel.3707	1.22366	5.7881	1.81449	6.8758	2.1309
novel.3717	0	0	3.57864	0	0.0599007
novel.3736	0.39319	0.0714474	1.06143	0.105229	0.109721
novel.376	0.057066	0.582204	0.0254413	0.594327	0
novel.3767	2.67014	2.42459	0.470937	1.0198	2.05912
novel.3768	1.53137	1.3767	0.161152	0.721253	0.543177
novel.3771	0.528627	0.848683	2.75966	1.9043	3.35975
novel.3774	5.40838	6.24842	7.82674	6.09821	0.885587
novel.3777	2.03588	1.87668	4.54275	3.03069	5.70097
novel.3778	0.0556413	0.0698053	1.00163	0.073647	0.711884
novel.3781	0.577473	0.999935	2.34475	2.4703	0.101644
novel.3783	0.128857	0.0711872	1.23721	0.104433	0.0937682
novel.3789	0.979128	0.742616	0.36306	1.12786	0.322991
novel.3791	1.13566	1.35833	0.160219	0.821033	0.783029
novel.38	4.54919	1.77768	10.7024	3.93026	8.95692
novel.3805	5.17084	6.18109	28.9921	2.66516	4.6423
novel.3834	3.98158	6.29512	9.83798	8.33168	17.7966
novel.3850	3.44813	1.62858	1.06237	5.43211	1.45082
novel.3866	0.0988355	0.0645594	0.159986	1.00384	0.0653481
novel.3868	0.0617922	0.404398	0.0976632	0.737577	0.14312
novel.387	9.18955	11.2272	13.3329	12.1052	24.8907
novel.3882	7.07146	38.5783	83.6493	29.8191	9.26634
novel.39	2.15241	2.42342	0.936976	3.73783	2.49947
novel.393	24.3564	22.712	56.8167	43.037	55.232
novel.3930	0.955101	1.89215	1.34012	0.787618	0
novel.3938	0	0	1.10103	0	0
novel.3941	0.895603	2.30063	0.848081	2.04167	0.670191
novel.397	0.391562	0.113391	2.72237	0.237603	1.47816
novel.3973	0.402156	0.132504	0.88737	0.213456	0.34227
novel.4	0.256576	0.719596	0.0320274	0.0891076	1.93278
novel.4019	22.7084	21.102	14.0512	31.3455	13.6524
novel.4021	0	0	0	0.0253309	1.63183
novel.4023	0.855775	1.31425	0.798478	1.44538	0.563816
novel.4034	1.36609	0.0431381	0.273041	0.0365603	2.59187
novel.4061	4.29002	3.34729	1.50151	5.29665	4.01384
novel.4074	2.74338	0.260295	1.39975	0.656113	0.666894
novel.4099	0.432776	0.351617	0.133415	0.490846	0.13474
novel.4106	1.01318	0.799878	2.07134	1.6455	0.236422
novel.411	1.08272	0.366199	1.38812	0.953908	1.05448
novel.4132	1094.19	886.776	871.084	1098.41	500.199
novel.4156	0.257931	0.342913	1.09603	0.0844923	0.915813
novel.4166	0.257359	1.08606	0.303337	1.11812	0.141831
novel.4183	1.04321	1.0109	1.23299	0.708587	1.7437
novel.4206	3.31459	7.85037	16.4315	2.34513	3.21877
novel.4208	11.8626	13.6963	4.32559	13.0547	4.62701
novel.4218	3.20068	1.64832	3.97755	2.11116	1.62026
novel.4220	10.2139	8.72572	5.85503	2.49479	7.84507
novel.4233	10.1334	5.25889	7.15507	2.0546	5.82969
novel.4260	0.229345	1.89075	0.269333	0.838034	0.260796
novel.4267	4.58725	5.81135	13.4151	7.52785	14.7564
novel.4281	1.32821	0.672538	1.87386	1.82823	1.59202
novel.4285	1.59999	4.20803	2.95761	1.78348	0.477346
novel.4308	0.782076	1.27768	0.013398	0.932473	0.888828
novel.4320	0.505878	0.823959	0	0.882435	0.475658
novel.4322	0.71915	0.524433	1.68438	0.649737	0.518458
novel.4323	0.0288975	0.0307747	0.0288086	2.3372	0.0585629
novel.4327	0.731128	0.69245	0.5894	1.99533	0.326449
novel.4343	1.34915	3.8085	0.770463	3.88809	5.61058
novel.4352	0.548177	0.254105	0	1.57288	0.0702797
novel.4368	0.525615	0.05636	0.348183	0.155145	0.00409942
novel.437	0.452107	0.112699	1.74138	0.593614	0.373559
novel.438	0.150858	0.279406	0.16105	1.18702	0.0598348
novel.4387	4.53821	2.72342	2.58119	5.42771	2.32711
novel.4403	1.03766	1.53261	0.479065	0.969441	0.685542
novel.4404	2.2651	2.01829	1.02477	0.343095	1.41637
novel.441	2.42658	1.48599	1.62482	0.586067	2.95986
novel.4423	0.43212	0.77359	0.12637	0.374403	0.569297
novel.4445	1.26492	2.90653	1.06387	2.62947	1.81103
novel.4460	0.333626	0.566014	0.714898	1.16833	0.308892
novel.4463	0.0865304	0.0858569	0.186266	0.759309	0.0220807
novel.4479	0.274427	0.357366	0.310454	0.829586	0.161758
novel.4503	0.179856	0.163027	1.6092	0.165334	0.531846
novel.4538	0.777541	0.431416	0.491137	0.94611	0.344712
novel.4557	0.581516	1.56194	1.16448	2.65488	0.725162
novel.4563	1.18074	0.970945	1.16197	2.56181	0.956881
novel.4578	1.32647	1.15676	0	1.58153	0.232998
novel.4579	11.6079	2.48429	1.59166	1.40218	0.125404
novel.461	0.114392	0.0687539	0.228749	0.0128419	0.249302
novel.4637	10.4428	6.10421	4.88573	6.23534	2.122
novel.464	0.532741	0.0377373	1.0948	0.923679	0.801343
novel.4667	1.1024	1.60676	1.58175	2.0832	0.328798
novel.4671	0.392001	0.730772	0.383586	0.937021	0.0327206
novel.4682	0.153167	0.217705	0.178155	0.573245	0.121883
novel.4686	1.37684	1.17589	1.85634	1.23151	0.138032
novel.4687	2.21376	5.58093	46.0535	8.91115	0.251027
novel.4692	3.73169	18.7793	3.24799	11.4023	10.2013
novel.4693	3.62896	5.98402	0	2.73988	0.0110646
novel.4715	30.8626	16.5634	61.382	76.3728	108.544
novel.4733	0.602101	0.939026	0.107816	0.187193	2.20518
novel.4738	2.50797	5.82973	0	3.88134	3.29723
novel.4746	0.663191	0.259892	0.280303	0.756609	0.282664
novel.4752	0.439503	0.284544	0.675091	0.236231	1.16934
novel.4808	0	0.203318	0	0.366071	0
novel.4813	2.4057	0.206702	0.8989	1.82564	0.108551
novel.4814	1.77878	0.0459404	0.66274	1.12068	0.0765268
novel.4833	0.0943473	0.0276226	0.471391	1.10392	0.623615
novel.4839	0.177823	0.917656	0.135632	1.29046	0.824368
novel.4851	0.770149	2.11637	3.31395	2.81789	1.31745
novel.4856	1.05059	0.483259	0.356993	1.11109	0.200592
novel.4881	0.258867	0.352684	0.162479	0	1.1736
novel.4898	0.505939	0.618496	0.017752	0.257863	0.230189
novel.491	1.52	0.213163	1.97094	0.50764	1.01626
novel.4915	0	3.03567	0	2.77087	1.59899
novel.4921	0	1.49783	0	0.211367	0.654826
novel.4925	0.672508	0.0196078	1.30179	0.0109261	0
novel.493	4.27229	0.758545	0	3.3339	0
novel.4930	0.608961	0.434645	0.526605	0.84035	0.0444005
novel.4934	0.263266	0.464102	0.459059	0.712369	0.0584707
novel.4944	2.91729	1.89993	3.72905	5.81333	0.44398
novel.4951	0.205812	0.0493304	0.399475	0.182127	0.257559
novel.4953	0.0313853	0.238609	0.213446	0.315724	0.0206185
novel.4960	1.56229	0.197377	0.690127	1.4833	0
novel.4972	0	2.75626	0	0	0
novel.498	3.13789	1.56436	3.77227	4.01781	3.74359
novel.4982	0.0368535	0.323327	0	1.08704	0.312484
novel.4983	0.307384	0.0116322	0.885752	0.120082	0.0807146
novel.5014	1.00896	0.943639	0.0218782	1.26816	0.156505
novel.5062	0.315663	0.0344218	2.22381	0.0306446	0
novel.5066	0.827965	0.0175036	1.61687	1.67384	0.883112
novel.5071	0	0.203737	0	2.59019	0
novel.5090	1.29295	1.16922	1.58084	2.1755	0.679209
novel.5104	0.615728	1.9208	0.517845	1.79944	1.2043
novel.5106	0.277024	0.947831	0.11368	0.077378	0.735763
novel.5112	0.36781	0.626385	0.0448055	0.140859	0.760178
novel.5122	0.418431	0.803178	0	1.63891	0.0283386
novel.5123	2.60417	11.519	2.83317	8.21171	5.94304
novel.5125	0.509107	0.0788289	0.463114	0.78882	0.0854421
novel.52	0	0.100695	0.505476	1.76884	0
novel.539	3.9961	4.67058	7.89688	8.93791	1.73847
novel.566	0.538735	0.603155	0.033894	0.286586	0.231934
novel.572	0.11735	2.42973	0.454316	5.36945	0.738917
novel.58	0.929334	0.91308	0.0416	0.25633	0
novel.62	3.92428	3.05454	0.905043	1.40784	0.951126
novel.626	0.0106711	0.0678859	0.0152061	0.0814752	0.765961
novel.627	0.135719	0.720122	1.0699	0.439763	4.32621
novel.637	0.574223	0.108316	0.724091	1.18423	0.0409875
novel.647	0.354114	0.465279	0.450338	1.12701	0.103457
novel.65	0.610434	0.0958382	0.133367	0	1.2139
novel.67	0.105076	0.0492753	1.37574	0.098107	0.227365
novel.673	1.00999	0.775004	2.12159	1.06774	1.25
novel.69	1.28185	0	1.02907	0.585428	0.472502
novel.695	0.889237	1.34709	0.446926	1.44713	1.52528
novel.71	2.16768	0.556106	1.55466	1.89462	0.502726
novel.717	2.55219	0	1.62254	0.305591	6.41624
novel.725	0.279791	0.37382	0.833663	0.442374	1.5057
novel.727	0.788474	0.64419	0.58565	0.496742	0.0846047
novel.736	0.401558	0.716239	0.0749914	0.280651	0.0970988
novel.767	0.795407	1.11867	1.00142	1.45054	0.535957
novel.787	0.629325	0.670676	0	0.0586821	0
novel.806	0.231155	0.112848	0.110967	0.195252	1.46523
novel.816	0.857424	1.27516	0.2944	0.64966	0.659467
novel.823	0.0860134	0	1.0328	1.07955	0.0859767
novel.824	0	0	0.938193	2.74968	0
novel.826	0.299824	0.235838	0.0976878	1.16199	0.0747999
novel.839	0.95517	0.76073	0.593012	3.03366	0.736673
novel.86	0.186073	0	1.24668	0.962752	0.09137
novel.872	0.916377	0.466156	0.414107	0.0240029	0.953353
novel.876	3.06693	0.361819	0.024821	0.0441712	1.99759
novel.895	104.116	44.2255	31.8749	4.24427	82.0689
novel.9	1.25907	1.02727	0.24153	2.27812	0.165677
novel.91	0.671208	0.437784	1.04552	0.797104	0.393317
novel.911	0.262243	0.151867	0.347358	2.10681	0.26173
novel.925	0.0707649	0.323555	0.0453403	0.145851	0.0437864
novel.933	0.790122	0.509984	0.452531	1.30127	0.0403244
novel.953	3.59904	6.42354	2.52554	4.79367	4.50711
novel.959	0	0.0570012	2.44816	0	0
novel.963	0.0904267	0.0930747	0.236875	16.7799	0.487072
novel.964	0	0.0864265	0	5.34173	0
novel.966	0.149255	0.264	0.317288	0	0.532795
novel.973	0.0253443	0	0	1.7239	0.102724
novel.975	1.14262	0.499737	0.484629	1.42702	0.57766
novel.978	0.174415	1.45762	0.0681931	0.178172	2.5296
