# Supplementary material for: Exploration of Molecular Mechanisms of Immunity in the Pacific Oyster (Crassostrea gigas) in Response to Vibrio alginolyticus Invasion
Source: Animals (Basel). 2024 Jun 6;14(11):1707. doi: 10.3390/ani14111707 (PMC11171025; doi:10.3390/ani14111707)
Supplement: Supplementary file 1 [file animals-14-01707-s001.zip › Table S5 GO result.xlsx]

## Sheet: BP
Category	Term	Count	%	PValue	Genes	List Total	Pop Hits	Pop Total	Fold Enrichment	Bonferroni	Benjamini	FDR
GOTERM_BP_DIRECT	GO:0015804~neutral amino acid transport	8	1.31148	4.53369e-07	Q9QXW9, P82251, Q9QXA6, P28573, Q10901, Q7YQK4, Q63016, Q9WVR6	497	11	8845	12.9431	0.00100462	0.00100512	0.00100376
GOTERM_BP_DIRECT	GO:0007218~neuropeptide signaling pathway	14	2.29508	7.65886e-06	P30975, Q61603, P0C0W8, P56718, P14600, Q9VZW5, Q7TNC8, P23416, Q8ITC7, O88854, Q9NYM4, Q20929, F1MV99, Q8WY21	497	55	8845	4.53009	0.0168364	0.00848985	0.00847836
GOTERM_BP_DIRECT	GO:0015807~L-amino acid transport	5	0.819672	0.000298545	Q9QXW9, Q09143, P28573, Q63016, Q9WVR6	497	7	8845	12.712	0.484167	0.220625	0.220326
GOTERM_BP_DIRECT	GO:0003333~amino acid transmembrane transport	6	0.983607	0.000712623	Q9QXW9, P82251, Q9QXA6, Q9VE46, Q63016, Q9WVR6	497	14	8845	7.62719	0.794117	0.348358	0.347887
GOTERM_BP_DIRECT	GO:1990264~peptidyl-tyrosine dephosphorylation involved in inactivation of protein kinase activity	5	0.819672	0.000981795	P51452, Q99M80, P23467, O14522, O88488	497	9	8845	9.8871	0.886699	0.348358	0.347887
GOTERM_BP_DIRECT	GO:0071716~leukotriene transport	5	0.819672	0.000981795	P33527, Q864R9, Q5F364, O15439, E9Q236	497	9	8845	9.8871	0.886699	0.348358	0.347887
GOTERM_BP_DIRECT	GO:0006865~amino acid transport	8	1.31148	0.00109991	Q9QXW9, Q09143, Q8BN82, Q07837, Q9QXA6, Q9NRA2, Q7YQK4, Q9WVR6	497	30	8845	4.74581	0.912826	0.348358	0.347887
GOTERM_BP_DIRECT	GO:1902475~L-alpha-amino acid transmembrane transport	4	0.655738	0.00160997	P82251, P28573, Q63016, Q9WVR6	497	5	8845	14.2374	0.971905	0.431517	0.430934
GOTERM_BP_DIRECT	GO:0006805~xenobiotic metabolic process	10	1.63934	0.00187864	P33527, P47727, Q6GUQ4, O54750, O15440, P52847, P49326, Q95JD5, O54749, O15439	497	51	8845	3.48956	0.98453	0.431517	0.430934
GOTERM_BP_DIRECT	GO:0042391~regulation of membrane potential	14	2.29508	0.0019464	P25110, Q61603, Q9EPH0, Q8R4G9, P48182, Q5S006, P48180, Q07001, P17644, Q7TNC8, P23416, Q9UGM1, G5EBR3, P09479	497	93	8845	2.67909	0.986692	0.431517	0.430934
GOTERM_BP_DIRECT	GO:0060012~synaptic transmission, glycinergic	5	0.819672	0.00234979	Q761V0, P58295, Q7TNC8, P23416, Q61603	497	11	8845	8.08945	0.994569	0.452178	0.451566
GOTERM_BP_DIRECT	GO:0007156~homophilic cell adhesion via plasma membrane adhesion molecules	11	1.80328	0.00244751	Q96RW7, G3V9H8, Q99M80, Q9VBW3, Q6V0I7, D3YXG0, P28828, Q9VN14, O14522, Q2PZL6, Q3SWX5	497	63	8845	3.10737	0.995629	0.452178	0.451566
GOTERM_BP_DIRECT	GO:0050729~positive regulation of inflammatory response	7	1.14754	0.00265275	P33527, P35408, P32240, Q6IQ20, Q864R9, Q5F364, P43114	497	26	8845	4.79144	0.99723	0.452396	0.451784
GOTERM_BP_DIRECT	GO:0050877~neurological system process	12	1.96721	0.00289069	P25110, P17644, Q7TNC8, P23416, Q61603, Q8R4G9, Q9UGM1, P48182, P48180, G5EBR3, Q07001, P09479	497	75	8845	2.84748	0.998368	0.457761	0.457142
GOTERM_BP_DIRECT	GO:0008152~metabolic process	9	1.47541	0.0036527	Q02337, Q99315, Q6L6Q6, Q8K203, A3KPQ7, Q7LHG5, Q8AWD2, Q5UR67, Q5FWI3	497	46	8845	3.48198	0.9997	0.463576	0.462949
GOTERM_BP_DIRECT	GO:0060079~excitatory postsynaptic potential	10	1.63934	0.00412442	P25110, P23416, Q8R4G9, Q9UGM1, P48182, Q5S006, P48180, G5EBR3, Q07001, P09479	497	57	8845	3.12224	0.999895	0.463576	0.462949
GOTERM_BP_DIRECT	GO:0055085~transmembrane transport	21	3.44262	0.00427451	P33527, Q09143, Q8K424, O94778, Q9VCA2, P28573, Q9QXA6, O15440, P55088, P34586, Q9EPR4, Q5F364, Q54BU4, O61715, Q9QXW9, Q8K1C7, Q49B93, P08183, Q3V050, O15439, E9Q236	497	188	8845	1.98794	0.999925	0.463576	0.462949
GOTERM_BP_DIRECT	GO:0070371~ERK1 and ERK2 cascade	5	0.819672	0.0046542	P35408, P32240, P43114, P00520, Q9ES30	497	13	8845	6.84492	0.999968	0.463576	0.462949
GOTERM_BP_DIRECT	GO:0070633~transepithelial transport	5	0.819672	0.0046542	P33527, P08183, Q864R9, Q5F364, Q9BXS9	497	13	8845	6.84492	0.999968	0.463576	0.462949
GOTERM_BP_DIRECT	GO:0034775~glutathione transmembrane transport	4	0.655738	0.00517668	P33527, O15440, Q5F364, O15439	497	7	8845	10.1696	0.99999	0.463576	0.462949
GOTERM_BP_DIRECT	GO:1990962~drug transport across blood-brain barrier	4	0.655738	0.00517668	P33527, P08183, Q864R9, Q5F364	497	7	8845	10.1696	0.99999	0.463576	0.462949
GOTERM_BP_DIRECT	GO:0015816~glycine transport	4	0.655738	0.00517668	Q9QXW9, Q761V0, P58295, Q9WVR6	497	7	8845	10.1696	0.99999	0.463576	0.462949
GOTERM_BP_DIRECT	GO:0009617~response to bacterium	10	1.63934	0.00521774	Q96RW7, Q8BN82, Q2IBC1, D3YXG0, P27473, Q8BV66, O60494, P34147, P23953, Q9NRA2	497	59	8845	3.0164	0.999991	0.463576	0.462949
GOTERM_BP_DIRECT	GO:0032757~positive regulation of interleukin-8 production	6	0.983607	0.00522751	P32240, Q5I2E5, Q61805, A5HNF6, P43114, P57756	497	21	8845	5.08479	0.999991	0.463576	0.462949
GOTERM_BP_DIRECT	GO:0001819~positive regulation of cytokine production	6	0.983607	0.00522751	P35408, Q9BXJ4, P32240, P43114, Q96PH1, Q9ES30	497	21	8845	5.08479	0.999991	0.463576	0.462949
GOTERM_BP_DIRECT	GO:0034394~protein localization to cell surface	6	0.983607	0.0064589	Q69ZK9, Q5I2E5, Q15262, Q99946, P57756, P21333	497	22	8845	4.85367	0.999999	0.549259	0.548515
GOTERM_BP_DIRECT	GO:0035335~peptidyl-tyrosine dephosphorylation	7	1.14754	0.00668921	P51452, Q99M80, Q62656, Q9BMN8, F1NWE3, O14522, P35832	497	31	8845	4.01863	1	0.549259	0.548515
GOTERM_BP_DIRECT	GO:0007155~cell adhesion	23	3.77049	0.00727074	Q8CIZ8, Q28062, Q9VN14, Q0P4P2, B8JK39, P16109, Q71LX4, Q3UQ28, Q2PZL6, Q28377, A8TX70, Q07409, Q7ZXX1, P28828, Q60847, Q69ZK9, Q13591, Q15262, O14522, A6H584, P00520, Q5EA62, O14514	497	224	8845	1.82735	1	0.575686	0.574907
GOTERM_BP_DIRECT	GO:0006690~icosanoid metabolic process	4	0.655738	0.0079403	P33274, O54750, O54749, Q6NT55	497	8	8845	8.89839	1	0.581116	0.58033
GOTERM_BP_DIRECT	GO:0060546~negative regulation of necroptotic process	5	0.819672	0.00812566	O08863, Q2IBC1, O62640, Q13490, Q62210	497	15	8845	5.93226	1	0.581116	0.58033
GOTERM_BP_DIRECT	GO:0006953~acute-phase response	5	0.819672	0.00812566	A6X935, Q14624, Q61805, P81491, Q28377	497	15	8845	5.93226	1	0.581116	0.58033
GOTERM_BP_DIRECT	GO:0070730~cAMP transport	3	0.491803	0.00906522	O15440, O15439, E9Q236	497	3	8845	17.7968	1	0.62805	0.6272
GOTERM_BP_DIRECT	GO:0006470~protein dephosphorylation	13	2.13115	0.00985754	Q99M80, Q62656, Q9BMN8, F1NWE3, P35992, P18433, P35832, Q03019, P28828, P23467, Q15262, O14522, O88488	497	100	8845	2.31358	1	0.662248	0.661352
GOTERM_BP_DIRECT	GO:0007189~adenylate cyclase-activating G-protein coupled receptor signaling pathway	9	1.47541	0.010979	C6KFA3, P35408, P32240, O88854, P25107, Q4LBB9, Q5UAW9, P43114, O14514	497	55	8845	2.9122	1	0.684247	0.683321
GOTERM_BP_DIRECT	GO:0015074~DNA integration	6	0.983607	0.0113461	Q99315, P04323, P10394, Q7LHG5, Q53H47, Q04202	497	25	8845	4.27123	1	0.684247	0.683321
GOTERM_BP_DIRECT	GO:0006691~leukotriene metabolic process	4	0.655738	0.0114196	P16444, P33527, P09917, A2RST1	497	9	8845	7.90968	1	0.684247	0.683321
GOTERM_BP_DIRECT	GO:0090501~RNA phosphodiester bond hydrolysis	4	0.655738	0.0114196	Q99315, Q7LHG5, Q9BYK8, Q5ZJL9	497	9	8845	7.90968	1	0.684247	0.683321
GOTERM_BP_DIRECT	GO:0034220~ion transmembrane transport	13	2.13115	0.0123403	P25110, Q61603, Q9EPH0, Q8R4G9, P48182, P48180, Q07001, P17644, Q7TNC8, P23416, Q9UGM1, G5EBR3, P09479	497	103	8845	2.2462	1	0.71996	0.718985
GOTERM_BP_DIRECT	GO:0007204~positive regulation of cytosolic calcium ion concentration	8	1.31148	0.0133445	P35408, P32240, O88854, Q9UGM1, P43114, P00520, P14600, Q9VZW5	497	46	8845	3.09509	1	0.758582	0.757555
GOTERM_BP_DIRECT	GO:0006811~ion transport	18	2.95082	0.0137303	Q8K424, Q61603, Q9VCA2, P34586, Q8R4G9, Q9EPR4, P48182, P48180, O61715, P38993, Q7TNC8, Q8HY24, Q49B93, Q6PDJ1, Q9NRA2, Q8K299, Q9BXS9, G5EBR3	497	169	8845	1.89552	1	0.761001	0.759971
GOTERM_BP_DIRECT	GO:0043651~linoleic acid metabolic process	4	0.655738	0.0156433	P09917, P20816, O54750, O54749	497	10	8845	7.11871	1	0.789905	0.788836
GOTERM_BP_DIRECT	GO:0071711~basement membrane organization	5	0.819672	0.0159419	Q96RW7, Q2IBC1, D3YXG0, Q3UQ28, P11046	497	18	8845	4.94355	1	0.789905	0.788836
GOTERM_BP_DIRECT	GO:0009624~response to nematode	3	0.491803	0.0174584	P35408, P32240, P43114	497	4	8845	13.3476	1	0.789905	0.788836
GOTERM_BP_DIRECT	GO:0032197~transposition, RNA-mediated	3	0.491803	0.0174584	Q99315, Q7LHG5, O00370	497	4	8845	13.3476	1	0.789905	0.788836
GOTERM_BP_DIRECT	GO:0098713~leucine import across plasma membrane	3	0.491803	0.0174584	Q9QXW9, Q63016, Q9WVR6	497	4	8845	13.3476	1	0.789905	0.788836
GOTERM_BP_DIRECT	GO:0015829~valine transport	3	0.491803	0.0174584	Q9QXW9, Q63016, Q9WVR6	497	4	8845	13.3476	1	0.789905	0.788836
GOTERM_BP_DIRECT	GO:0060544~regulation of necroptotic process	3	0.491803	0.0174584	O08863, Q13490, Q62210	497	4	8845	13.3476	1	0.789905	0.788836
GOTERM_BP_DIRECT	GO:1903801~L-leucine import into cell	3	0.491803	0.0174584	Q9QXW9, Q63016, Q9WVR6	497	4	8845	13.3476	1	0.789905	0.788836
GOTERM_BP_DIRECT	GO:0015811~L-cystine transport	3	0.491803	0.0174584	Q07837, P82251, Q9QXA6	497	4	8845	13.3476	1	0.789905	0.788836
GOTERM_BP_DIRECT	GO:1902476~chloride transmembrane transport	7	1.14754	0.0180288	O57321, Q7TNC8, P23416, Q61603, Q9EPH0, Q9BXS9, G5EBR3	497	38	8845	3.27835	1	0.799398	0.798316
GOTERM_BP_DIRECT	GO:0032496~response to lipopolysaccharide	9	1.47541	0.0198448	P35408, P47727, P32240, Q8VCC1, Q61805, P05164, P16109, P05186, P43114	497	61	8845	2.62575	1	0.862666	0.861499
GOTERM_BP_DIRECT	GO:0008202~steroid metabolic process	7	1.14754	0.0203304	Q8HYR6, O16881, P52847, Q8BRK8, P49888, O18404, Q95JD5	497	39	8845	3.19429	1	0.862888	0.86172
GOTERM_BP_DIRECT	GO:0090303~positive regulation of wound healing	4	0.655738	0.0206283	Q9VBW3, P32240, P48148, P43114	497	11	8845	6.47156	1	0.862888	0.86172
GOTERM_BP_DIRECT	GO:0050829~defense response to Gram-negative bacterium	6	0.983607	0.0211078	Q9UGM3, Q5RBP9, Q61805, P16109, P11046, O14514	497	29	8845	3.68209	1	0.866591	0.865419
GOTERM_BP_DIRECT	GO:0007157~heterophilic cell-cell adhesion via plasma membrane cell adhesion molecules	5	0.819672	0.0231058	Q96RW7, Q6V0I7, D3YXG0, P16109, Q2PZL6	497	20	8845	4.4492	1	0.931374	0.930113
GOTERM_BP_DIRECT	GO:0071380~cellular response to prostaglandin E stimulus	4	0.655738	0.0263812	P35408, P32240, Q8BRK8, P43114	497	12	8845	5.93226	1	0.955837	0.954543
GOTERM_BP_DIRECT	GO:0089718~amino acid import across plasma membrane	4	0.655738	0.0263812	Q9QXW9, Q09143, Q63016, Q9WVR6	497	12	8845	5.93226	1	0.955837	0.954543
GOTERM_BP_DIRECT	GO:0043200~response to amino acid	5	0.819672	0.0273125	Q7TNC8, P23416, Q61603, Q16878, P43114	497	21	8845	4.23733	1	0.955837	0.954543
GOTERM_BP_DIRECT	GO:0006269~DNA replication, synthesis of RNA primer	3	0.491803	0.0280241	Q9DE46, P49642, P33610	497	5	8845	10.6781	1	0.955837	0.954543
GOTERM_BP_DIRECT	GO:0035524~proline transmembrane transport	3	0.491803	0.0280241	Q9QXW9, P28573, Q9WVR6	497	5	8845	10.6781	1	0.955837	0.954543
GOTERM_BP_DIRECT	GO:0071638~negative regulation of monocyte chemotactic protein-1 production	3	0.491803	0.0280241	Q9BXJ4, P51909, Q9ES30	497	5	8845	10.6781	1	0.955837	0.954543
GOTERM_BP_DIRECT	GO:2000420~negative regulation of eosinophil extravasation	3	0.491803	0.0280241	P35408, P32240, P43114	497	5	8845	10.6781	1	0.955837	0.954543
GOTERM_BP_DIRECT	GO:0035815~positive regulation of renal sodium excretion	3	0.491803	0.0280241	P32240, P43114, P14600	497	5	8845	10.6781	1	0.955837	0.954543
GOTERM_BP_DIRECT	GO:0099039~sphingolipid translocation	3	0.491803	0.0280241	P33527, Q864R9, Q5F364	497	5	8845	10.6781	1	0.955837	0.954543
GOTERM_BP_DIRECT	GO:1901222~regulation of NIK/NF-kappaB signaling	3	0.491803	0.0280241	O08863, Q13490, Q62210	497	5	8845	10.6781	1	0.955837	0.954543
GOTERM_BP_DIRECT	GO:0016311~dephosphorylation	7	1.14754	0.0348249	P51452, Q99M80, Q2KHU0, P28828, P09487, P23467, P05186	497	44	8845	2.83131	1	1	0.999097
GOTERM_BP_DIRECT	GO:0006952~defense response	5	0.819672	0.0370132	Q8LPL3, Q9UGM3, P16273, P05164, Q9FLK4	497	23	8845	3.86887	1	1	0.999097
GOTERM_BP_DIRECT	GO:0007186~G-protein coupled receptor signaling pathway	17	2.78689	0.0397864	Q7RTS1, P30975, Q4LBB9, P0C0W8, P56718, P57756, Q9VZW5, C6KFA3, Q8ITC7, P32240, C3ZQF9, Q5I2E5, Q5UAW9, Q9NYM4, P83118, Q20929, O14514	497	177	8845	1.7093	1	1	0.999097
GOTERM_BP_DIRECT	GO:0032570~response to progesterone	4	0.655738	0.0401725	P47727, Q2IBC1, P43114, P14600	497	14	8845	5.08479	1	1	0.999097
GOTERM_BP_DIRECT	GO:0001818~negative regulation of cytokine production	3	0.491803	0.0404931	P35408, P32240, P43114	497	6	8845	8.89839	1	1	0.999097
GOTERM_BP_DIRECT	GO:0033624~negative regulation of integrin activation	3	0.491803	0.0404931	P35408, P32240, P43114	497	6	8845	8.89839	1	1	0.999097
GOTERM_BP_DIRECT	GO:0090557~establishment of endothelial intestinal barrier	3	0.491803	0.0404931	F1NWE3, A5HNF6, P12276	497	6	8845	8.89839	1	1	0.999097
GOTERM_BP_DIRECT	GO:0042093~T-helper cell differentiation	3	0.491803	0.0404931	P35408, P32240, P43114	497	6	8845	8.89839	1	1	0.999097
GOTERM_BP_DIRECT	GO:0006855~drug transmembrane transport	3	0.491803	0.0404931	O15440, O15439, E9Q236	497	6	8845	8.89839	1	1	0.999097
GOTERM_BP_DIRECT	GO:0015698~inorganic anion transport	3	0.491803	0.0404931	P33527, O15440, O15439	497	6	8845	8.89839	1	1	0.999097
GOTERM_BP_DIRECT	GO:0007268~chemical synaptic transmission	14	2.29508	0.0413165	P25110, Q61603, Q8R4G9, P48182, P48180, Q07001, P17644, Q7TNC8, Q99996, P23416, Q69ZK9, Q9UGM1, G5EBR3, P09479	497	136	8845	1.83202	1	1	0.999097
GOTERM_BP_DIRECT	GO:0007616~long-term memory	5	0.819672	0.0425148	P91685, Q9VEN1, P05031, P35992, P14600	497	24	8845	3.70766	1	1	0.999097
GOTERM_BP_DIRECT	GO:0032760~positive regulation of tumor necrosis factor production	6	0.983607	0.0487486	O54750, Q61805, Q8CJ91, Q9BXJ3, A5HNF6, Q5S006	497	36	8845	2.96613	1	1	0.999097
GOTERM_BP_DIRECT	GO:0030855~epithelial cell differentiation	6	0.983607	0.0487486	P47727, Q9UGM3, P52847, Q95JD5, P23953, D4A1J4	497	36	8845	2.96613	1	1	0.999097

## Sheet: CC
Category	Term	Count	%	PValue	Genes	List Total	Pop Hits	Pop Total	Fold Enrichment	Bonferroni	Benjamini	FDR
GOTERM_CC_DIRECT	GO:0005576~extracellular region	80	13.1148	1.47738e-09	Q9UKP5, P30205, Q91X79, Q8LPL3, H2A0M3, P81113, A8E627, P11046, Q66S13, Q28377, Q7Z0T3, A2AJ76, A6X935, P00747, D3YXG0, Q8CFG8, O89029, Q923P0, P45377, Q01528, P81547, Q6L6Q6, Q7Z5L3, Q8BVD7, P06867, O19010, Q9UGM3, Q8CFR0, P10646, Q7ZTA0, Q28062, Q17QF9, J3SEZ3, Q20930, Q75WF2, Q28864, Q32KI9, P20849, D8VNS7, Q61805, P05186, A6H584, Q9WUC6, P21333, Q8N0N3, Q96WM9, Q1LW01, Q8VCS0, P55088, Q6YHK3,…	542	684	9311	2.00924	5.86521e-07	5.86522e-07	5.79135e-07
GOTERM_CC_DIRECT	GO:0005615~extracellular space	59	9.67213	7.13183e-09	Q91X79, P25291, P51909, A2AJ76, A6X935, P00747, Q9BXI9, Q8CFG8, Q5I2E5, Q923P0, Q5EA62, Q7Z5L3, Q8BVD7, Q62656, O19010, Q9UGM3, Q8CFR0, P10646, O75973, Q17QF9, Q20930, P16109, Q28864, P74615, P20849, Q92484, Q8VCC1, A0A8J8, Q61805, P23953, P05186, P47989, O14514, Q29042, P48594, Q6YHK3, Q0P4P2, Q7JR71, Q3UQ28, P16444, Q99102, Q86WI1, Q60847, Q16651, Q22328, Q9Y5X9, Q8HYB7, P09917, Q8CIZ8, Q8UWD8,…	542	453	9311	2.23744	2.83133e-06	1.41567e-06	1.39784e-06
GOTERM_CC_DIRECT	GO:0005887~integral component of plasma membrane	71	11.6393	2.02936e-08	G3V9H8, O15440, Q4LBB9, F1NWE3, Q8R4G9, P56718, Q9VZW5, O88854, P23467, Q69ZK9, Q9NYM4, Q15262, Q9UGM1, Q6P2X9, Q8BN82, Q8K424, Q61603, P28573, Q9EPH0, P16109, P20806, E9PTA2, O57321, Q7TNC8, Q2IBC1, C3ZQF9, O14514, P25110, Q99M80, Q761V0, Q504Y0, P55088, P34586, A7T1N0, P17644, Q8K1C7, P69525, Q99102, P25107, O14522, Q5FWI3, Q9NRA2, Q8K299, P09479, Q9BXS9, P33527, A3KPQ7, P30975, Q61469, Q28H76,…	542	611	9311	1.99625	8.05654e-06	2.68552e-06	2.6517e-06
GOTERM_CC_DIRECT	GO:0005886~plasma membrane	157	25.7377	3.3364e-07	G5EBQ8, P02693, Q9Y3Q0, Q9QXA6, F1NWE3, Q71LX4, Q7YQK4, Q80U87, B8PYG1, O88854, Q9VEN1, Q5UAW9, Q9NYM4, Q15262, Q6BD04, Q9UGM1, Q58DI9, P35408, Q62656, Q61603, P10646, P56486, Q9IBD8, P16109, Q8CJ91, A0A0G2K344, P14600, Q7TNC8, Q8ITC7, A1L167, P05186, A2RST1, Q96PH1, P55205, Q99M80, Q29042, Q6YHK3, Q9BMN8, Q14624, P34147, Q460N5, Q7JR71, Q3SYU2, A2ASS6, Q5S006, P16444, P38993, Q99102, Q16651, O17…	542	1870	9311	1.4423	0.000132447	3.31138e-05	3.26968e-05
GOTERM_CC_DIRECT	GO:0016324~apical plasma membrane	31	5.08197	2.92651e-06	O43451, Q32LQ0, Q9QXA6, O15440, Q8BRK8, P25291, Q864R9, Q63016, Q7YQK4, Q9WVR6, Q27960, P16444, Q04833, P08183, P48148, O15439, Q9BXS9, P33527, Q09143, Q61469, Q9TU53, Q9EPR4, C0HL13, Q5F364, Q9QXW9, Q07837, P82251, Q49B93, O60494, O95907, E9Q236	542	207	9311	2.5727	0.00116115	0.000232365	0.000229438
GOTERM_CC_DIRECT	GO:0005581~collagen trimer	15	2.45902	7.53203e-06	Q7Z5L3, Q8BVD7, Q29042, Q8CFR0, O75973, P57756, Q9ES30, A8TX70, Q9BXJ4, P20849, Q9BXI9, Q60847, Q5I2E5, Q923P0, A6H584	542	61	9311	4.22434	0.00298576	0.00049837	0.000492093
GOTERM_CC_DIRECT	GO:0016021~integral component of membrane	183	30	1.1253e-05	G5EBQ8, Q9Y3Q0, Q9VCA2, Q9QXA6, F1NWE3, F7J220, O95395, Q7YQK4, Q9VZW5, Q6P4H8, O88854, A0A1B0GTI8, Q5UAW9, Q9NYM4, Q15262, Q6BD04, Q6ITT3, B0JZG0, P35408, Q6DDL7, Q62656, Q8TC12, Q61603, P28573, P56486, Q9IBD8, H9JD76, P16109, Q8CJ91, Q6AX44, P14600, Q7TNC8, Q8ITC7, Q6NT55, A2RST1, Q96PH1, P55205, Q99M80, Q9U641, Q9BMN8, Q0P4P2, Q7Z3S7, B8JK39, P35992, Q5S006, Q0EEE2, P38993, Q9XZC0, Q5RBP9, Q99…	542	2386	9311	1.31758	0.00445749	0.000638204	0.000630166
GOTERM_CC_DIRECT	GO:0016323~basolateral plasma membrane	19	3.11475	0.000410789	P33527, Q09143, Q8CJ44, O15440, Q9EPH0, P55088, Q9EPR4, Q864R9, Q5F364, Q63016, Q9WVR6, Q9QXW9, Q8HY24, Q8ITC7, Q8VCC1, O15439, O95907, E9Q236, Q9BXS9	542	128	9311	2.55	0.150508	0.0203854	0.0201286
GOTERM_CC_DIRECT	GO:0099060~integral component of postsynaptic specialization membrane	7	1.14754	0.00256486	P25110, Q61603, Q8R4G9, Q69ZK9, Q9UGM1, Q07001, P09479	542	25	9311	4.81011	0.639245	0.113139	0.111714
GOTERM_CC_DIRECT	GO:0098591~external side of apical plasma membrane	4	0.655738	0.00341817	P08183, O15439, Q63016, E9Q236	542	6	9311	11.4526	0.74317	0.135702	0.133992
GOTERM_CC_DIRECT	GO:0009925~basal plasma membrane	8	1.31148	0.0111749	Q9QXW9, P33527, Q09143, P55088, Q9EPR4, B8JK39, Q63016, Q9WVR6	542	43	9311	3.19609	0.988454	0.403311	0.398232
GOTERM_CC_DIRECT	GO:0031232~extrinsic component of external side of plasma membrane	4	0.655738	0.0125895	P00747, O60494, Q5I2E5, P57756	542	9	9311	7.6351	0.99346	0.416502	0.411256
GOTERM_CC_DIRECT	GO:0030288~outer membrane-bounded periplasmic space	3	0.491803	0.0186935	P18539, P32717, P74615	542	4	9311	12.8842	0.999442	0.530094	0.523417
GOTERM_CC_DIRECT	GO:0005658~alpha DNA polymerase:primase complex	3	0.491803	0.0186935	Q9DE46, P49642, P33610	542	4	9311	12.8842	0.999442	0.530094	0.523417
GOTERM_CC_DIRECT	GO:0031012~extracellular matrix	14	2.29508	0.0217612	Q9UKP5, Q29RU2, Q62656, Q9UGM3, Q8CIZ8, Q28062, Q3UQ28, A2AJ76, Q99102, P20849, P09487, P05186, A6H584, P21941	542	120	9311	2.00421	0.999839	0.575947	0.568693
GOTERM_CC_DIRECT	GO:0030054~cell junction	20	3.27869	0.0293469	Q8BN82, Q61603, Q9BMN8, Q8R4G9, Q71LX4, P48182, Q5S006, P48180, O61715, P16444, Q9JHG0, B8PYG1, A2AJ76, Q7TNC8, Q7ZXX1, D3YXG0, Q69ZK9, Q22328, Q15262, G5EBR3	542	205	9311	1.676	0.999993	0.671606	0.663147
GOTERM_CC_DIRECT	GO:0031528~microvillus membrane	5	0.819672	0.0306361	Q9QXW9, P16444, O60494, Q63016, Q9WVR6	542	21	9311	4.09023	0.999996	0.671606	0.663147
GOTERM_CC_DIRECT	GO:0009986~cell surface	21	3.44262	0.0309393	Q9Y5X9, Q99M80, P50430, Q64449, P10646, Q6YHK3, O77633, Q8N2E2, P25291, Q3UQ28, Q28864, P14600, P00747, P50429, P08183, Q69ZK9, Q61805, Q15262, O14522, Q8K299, P09479	542	220	9311	1.63981	0.999996	0.671606	0.663147
GOTERM_CC_DIRECT	GO:0016020~membrane	117	19.1803	0.0331434	G5EBQ8, Q9QXA6, Q71LX4, O95395, Q80U87, B8PYG1, B2RUP2, O88854, Q15262, Q62656, Q9UGM3, Q61603, Q8CJ91, A0A0G2K344, Q7TNC8, P05186, A2RST1, Q99M80, Q8VCS0, P49642, Q9U641, Q9BMN8, Q460N5, B8JK39, Q5S006, Q0EEE2, P38993, Q99102, Q9D8N3, O17798, Q9NRA2, Q8WY21, Q8K299, Q9BXS9, O94778, Q7TN88, O16881, Q9EPR4, Q2PZL6, Q5F364, Q09225, Q09621, Q9EQ32, P0CY33, B3EWZ5, Q07837, Q9BXJ4, Q21565, P32240, P28…	542	1709	9311	1.17609	0.999998	0.671606	0.663147
GOTERM_CC_DIRECT	GO:0070062~extracellular exosome	28	4.59016	0.0338341	O43451, Q14624, O95395, P16444, Q96RW7, P00747, Q99102, O60884, P08183, Q16651, Q8IWB6, P33527, Q9UGM3, O43301, P14868, P18433, P78417, Q07837, Q9BXJ4, Q6V0I7, Q92484, O60494, Q6IQ20, Q13591, P05164, P05186, O14975, P21333	542	321	9311	1.49848	0.999999	0.671606	0.663147
GOTERM_CC_DIRECT	GO:0030894~replisome	3	0.491803	0.0432385	P50729, Q5U4U4, P71359	542	6	9311	8.58948	1	0.766737	0.75708
GOTERM_CC_DIRECT	GO:0031088~platelet dense granule membrane	3	0.491803	0.0432385	P16109, O15439, E9Q236	542	6	9311	8.58948	1	0.766737	0.75708
GOTERM_CC_DIRECT	GO:0031526~brush border membrane	7	1.14754	0.0444205	Q07837, P82251, Q9TU53, Q9QXA6, O60494, C0HL13, Q9BXS9	542	45	9311	2.67228	1	0.766737	0.75708

## Sheet: MF
Category	Term	Count	%	PValue	Genes	List Total	Pop Hits	Pop Total	Fold Enrichment	Bonferroni	Benjamini	FDR
GOTERM_MF_DIRECT	GO:0043864~indoleacetamide hydrolase activity	13	2.13115	4.83619e-14	P95896	564	13	8847	15.6862	4.25486e-11	4.25101e-11	4.18814e-11
GOTERM_MF_DIRECT	GO:0004040~amidase activity	13	2.13115	1.50424e-12	P95896	564	15	8847	13.5947	1.32223e-09	6.61112e-10	6.51334e-10
GOTERM_MF_DIRECT	GO:0015562~efflux transmembrane transporter activity	8	1.31148	1.67198e-05	P33527, P08183, O15440, Q864R9, Q5F364, O15439, Q9BXS9, E9Q236	564	15	8847	8.36596	0.0145894	0.00489891	0.00482646
GOTERM_MF_DIRECT	GO:0005001~transmembrane receptor protein tyrosine phosphatase activity	9	1.47541	2.48317e-05	Q99M80, P28828, Q9BMN8, P23467, O14522, Q15262, P35992, P18433, P35832	564	21	8847	6.72264	0.0215908	0.00545676	0.00537606
GOTERM_MF_DIRECT	GO:0016787~hydrolase activity	54	8.85246	5.83102e-05	O45830, Q1LW01, Q91X79, Q99M80, Q4R6C4, Q8VCS0, Q9BMN8, Q9U221, Q7SXM0, Q08347, Q864R9, P34387, Q5S006, Q66S13, Q80U87, Q0P6H9, P95896, Q8CFG8, P50739, O17798, Q5FWI3, Q8R146, P21369, A0A0R4IBK5, P33527, Q8TDX5, Q8K203, Q61469, P56389, Q6AZB8, P09917, P32717, P97435, Q20930, Q5F364, Q99315, Q7LHG5, Q32KI9, P50429, P28828, P23953, Q5UPX0	564	483	8847	1.75373	0.0499647	0.0102509	0.0100993
GOTERM_MF_DIRECT	GO:0008559~xenobiotic-transporting ATPase activity	7	1.14754	0.000124984	P33527, P08183, O15440, Q864R9, Q5F364, O15439, E9Q236	564	14	8847	7.84309	0.104048	0.0183102	0.0180394
GOTERM_MF_DIRECT	GO:0090729~toxin activity	8	1.31148	0.000215813	Q9XZC0, P81113, Q7ZTA0, D8VNS7, J3SEZ3, Q75WF2, D8VNT0, Q66S13	564	21	8847	5.97568	0.172809	0.0214446	0.0211274
GOTERM_MF_DIRECT	GO:0015171~amino acid transmembrane transporter activity	8	1.31148	0.000215813	Q9QXW9, Q09143, Q07837, Q9QXA6, Q9VE46, Q7YQK4, Q63016, Q9WVR6	564	21	8847	5.97568	0.172809	0.0214446	0.0211274
GOTERM_MF_DIRECT	GO:0042605~peptide antigen binding	5	0.819672	0.000219569	P82251, Q9QXA6, Q7YQK4, Q63016, Q9WVR6	564	6	8847	13.0718	0.175537	0.0214446	0.0211274
GOTERM_MF_DIRECT	GO:0042910~xenobiotic transporter activity	7	1.14754	0.00062032	P33527, P08183, O15440, Q3V050, Q864R9, O15439, E9Q236	564	18	8847	6.10018	0.420408	0.049654	0.0489197
GOTERM_MF_DIRECT	GO:0005231~excitatory extracellular ligand-gated ion channel activity	12	1.96721	0.00067784	P25110, P17644, Q7TNC8, P23416, Q61603, Q8R4G9, Q9UGM1, P48182, P48180, G5EBR3, Q07001, P09479	564	56	8847	3.36132	0.449002	0.049654	0.0489197
GOTERM_MF_DIRECT	GO:0004725~protein tyrosine phosphatase activity	15	2.45902	0.000677871	P51452, Q99M80, Q62656, Q9BMN8, Q9IBD8, F1NWE3, P35992, P18433, P35832, Q03019, P28828, P23467, Q15262, O14522, O88488	564	83	8847	2.83485	0.449017	0.049654	0.0489197
GOTERM_MF_DIRECT	GO:0015175~neutral amino acid transmembrane transporter activity	6	0.983607	0.000859471	Q9QXW9, P82251, Q9QXA6, Q10901, Q63016, Q9WVR6	564	13	8847	7.23977	0.530365	0.0541563	0.0533554
GOTERM_MF_DIRECT	GO:0015179~L-amino acid transmembrane transporter activity	5	0.819672	0.000924169	Q9QXW9, P82251, Q9QXA6, Q63016, Q9WVR6	564	8	8847	9.80386	0.55635	0.0541563	0.0533554
GOTERM_MF_DIRECT	GO:0034634~glutathione transmembrane transporter activity	5	0.819672	0.000924169	P33527, O15440, Q5F364, O15439, E9Q236	564	8	8847	9.80386	0.55635	0.0541563	0.0533554
GOTERM_MF_DIRECT	GO:0008236~serine-type peptidase activity	9	1.47541	0.00190596	P69525, Q91X79, Q9Y3Q0, P00747, Q8CFG8, Q16651, P97435, O17798, Q8R146	564	37	8847	3.81555	0.813054	0.104709	0.10316
GOTERM_MF_DIRECT	GO:0015431~glutathione S-conjugate-exporting ATPase activity	5	0.819672	0.00250178	P33527, Q864R9, Q5F364, O15439, E9Q236	564	10	8847	7.84309	0.889399	0.129357	0.127444
GOTERM_MF_DIRECT	GO:1904315~transmitter-gated ion channel activity involved in regulation of postsynaptic membrane potential	12	1.96721	0.00349349	P25110, P17644, Q7TNC8, P23416, Q61603, Q8R4G9, Q9UGM1, P48182, P48180, G5EBR3, Q07001, P09479	564	68	8847	2.76815	0.953864	0.170599	0.168076
GOTERM_MF_DIRECT	GO:0015190~L-leucine transmembrane transporter activity	4	0.655738	0.00443421	Q9QXW9, Q7YQK4, Q63016, Q9WVR6	564	6	8847	10.4574	0.979886	0.205141	0.202107
GOTERM_MF_DIRECT	GO:0005230~extracellular ligand-gated ion channel activity	8	1.31148	0.00674232	Q7TNC8, Q61603, Q8R4G9, P48182, P48180, G5EBR3, Q07001, P09479	564	36	8847	3.48582	0.997385	0.295463	0.291093
GOTERM_MF_DIRECT	GO:0015187~glycine transmembrane transporter activity	4	0.655738	0.00739498	Q9QXW9, Q761V0, P58295, Q9WVR6	564	7	8847	8.96353	0.998533	0.295463	0.291093
GOTERM_MF_DIRECT	GO:0046943~carboxylic acid transmembrane transporter activity	4	0.655738	0.00739498	P33527, P08183, Q864R9, Q5F364	564	7	8847	8.96353	0.998533	0.295463	0.291093
GOTERM_MF_DIRECT	GO:0022857~transmembrane transporter activity	19	3.11475	0.0094607	Q09143, Q8BN82, Q9VCA2, Q9QXA6, Q9EPR4, Q7YQK4, Q6DCX5, Q9QXW9, Q8K1C7, Q66J54, Q8HY24, Q49B93, P08183, Q3V050, Q9NRA2, A0A345BJN8, Q6P2X9, Q4WRQ4, Q7SYH5	564	155	8847	1.92282	0.999765	0.351609	0.346409
GOTERM_MF_DIRECT	GO:0008188~neuropeptide receptor activity	7	1.14754	0.0103406	P30975, Q8ITC7, P0C0W8, Q9NYM4, Q9VZW5, Q20929, Q8WY21	564	30	8847	3.66011	0.999892	0.351609	0.346409
GOTERM_MF_DIRECT	GO:0043027~cysteine-type endopeptidase inhibitor activity involved in apoptotic process	6	0.983607	0.0109187	P16444, O08863, Q8JHV9, O62640, Q13490, Q62210	564	22	8847	4.27805	0.999936	0.351609	0.346409
GOTERM_MF_DIRECT	GO:0030594~neurotransmitter receptor activity	12	1.96721	0.0109696	P25110, P17644, Q7TNC8, P23416, Q61603, Q8R4G9, Q9UGM1, P48182, P48180, G5EBR3, Q07001, P09479	564	79	8847	2.38271	0.999938	0.351609	0.346409
GOTERM_MF_DIRECT	GO:0097677~STAT family protein binding	4	0.655738	0.0112775	Q99M80, Q09472, O14522, Q8TDB6	564	8	8847	7.84309	0.999953	0.351609	0.346409
GOTERM_MF_DIRECT	GO:0015216~purine nucleotide transmembrane transporter activity	3	0.491803	0.0116161	O15440, O15439, E9Q236	564	3	8847	15.6862	0.999965	0.351609	0.346409
GOTERM_MF_DIRECT	GO:0043225~ATPase-coupled anion transmembrane transporter activity	3	0.491803	0.0116161	P33527, O15440, O15439	564	3	8847	15.6862	0.999965	0.351609	0.346409
GOTERM_MF_DIRECT	GO:0005509~calcium ion binding	39	6.39344	0.0120003	G3V9H8, Q8BP92, Q8N2E2, A2ASS6, Q96RW7, A2AJ76, D3YXG0, Q8CFG8, Q04833, P83851, O89029, O60041, Q5FWI3, P21941, Q92832, Q5EA62, P42325, A3KPQ7, Q8HYB7, Q29RU2, Q9TU53, Q7TN88, C0HL13, P16109, Q2PZL6, Q9BQS2, Q3SWX5, E9PTA2, Q9VBW3, Q15293, Q6V0I7, P02637, Q7Z442, Q96AY3, O60494, P09487, P05186, A6QLI0, Q96PH1	564	410	8847	1.4921	0.999975	0.351609	0.346409
GOTERM_MF_DIRECT	GO:0004867~serine-type endopeptidase inhibitor activity	9	1.47541	0.012828	P81547, Q5RB37, A6X935, P10646, P48594, Q14624, Q6YHK3, P84875, Q28864	564	50	8847	2.82351	0.999988	0.363737	0.358357
GOTERM_MF_DIRECT	GO:0004957~prostaglandin E receptor activity	4	0.655738	0.0161261	P35408, P32240, Q8VCC1, P43114	564	9	8847	6.97163	0.999999	0.442965	0.436414
GOTERM_MF_DIRECT	GO:0004888~transmembrane signaling receptor activity	15	2.45902	0.0186152	P25110, Q61603, Q8R4G9, P48182, P48180, Q07001, V5NAL9, P17644, C6KFA3, P91766, Q7TNC8, P23416, Q9UGM1, G5EBR3, P09479	564	119	8847	1.97725	1	0.49584	0.488507
GOTERM_MF_DIRECT	GO:0005201~extracellular matrix structural constituent	9	1.47541	0.0199247	Q96RW7, A2AJ76, P20849, D3YXG0, Q8CIZ8, O89029, P25291, Q3UQ28, P21941	564	54	8847	2.61436	1	0.515112	0.507494
GOTERM_MF_DIRECT	GO:0003824~catalytic activity	16	2.62295	0.0215839	O43451, Q8K203, P56389, Q6NY77, Q8AWD2, Q7ZV22, P57093, Q99315, Q07837, Q7LHG5, Q32KI9, P50429, Q8C2P3, Q14DK5, A0JPF9, Q1NZ26	564	133	8847	1.88706	1	0.528711	0.520891
GOTERM_MF_DIRECT	GO:0003964~RNA-directed DNA polymerase activity	6	0.983607	0.0221235	Q99315, P04323, P10394, Q7LHG5, Q6XKE6, O00370	564	26	8847	3.61989	1	0.528711	0.520891
GOTERM_MF_DIRECT	GO:0003858~3-hydroxybutyrate dehydrogenase activity	3	0.491803	0.0222552	Q02337, O86034, D4A1J4	564	4	8847	11.7646	1	0.528711	0.520891
GOTERM_MF_DIRECT	GO:0005216~ion channel activity	9	1.47541	0.0268209	Q8K424, Q7TNC8, Q61603, Q8R4G9, P34586, P48182, P48180, G5EBR3, Q07001	564	57	8847	2.47676	1	0.62041	0.611235
GOTERM_MF_DIRECT	GO:0004497~monooxygenase activity	10	1.63934	0.0325095	Q09660, Q6GUQ4, P33274, Q7D513, O54750, P49326, Q5KQT7, O54749, Q19673, Q6NT55	564	70	8847	2.24088	1	0.710006	0.699505
GOTERM_MF_DIRECT	GO:0030246~carbohydrate binding	15	2.45902	0.0345279	Q9Y600, O43451, Q64449, Q29042, Q7TN88, D2YVK5, Q28062, P16109, Q8CJ91, P57756, Q7Z442, P82596, P23467, Q5I2E5, Q3T0D6	564	129	8847	1.82397	1	0.710006	0.699505
GOTERM_MF_DIRECT	GO:0034040~lipid-transporting ATPase activity	3	0.491803	0.0355407	P33527, Q864R9, Q5F364	564	5	8847	9.4117	1	0.710006	0.699505
GOTERM_MF_DIRECT	GO:0015184~L-cystine transmembrane transporter activity	3	0.491803	0.0355407	Q07837, P82251, Q9QXA6	564	5	8847	9.4117	1	0.710006	0.699505
GOTERM_MF_DIRECT	GO:0070097~delta-catenin binding	3	0.491803	0.0355407	Q99M80, O14522, P00520	564	5	8847	9.4117	1	0.710006	0.699505
GOTERM_MF_DIRECT	GO:0008391~arachidonic acid monooxygenase activity	3	0.491803	0.0355407	P20816, P33274, O54750	564	5	8847	9.4117	1	0.710006	0.699505
GOTERM_MF_DIRECT	GO:0004062~aryl sulfotransferase activity	4	0.655738	0.0366272	P19217, P52847, P49888, Q95JD5	564	12	8847	5.22872	1	0.715452	0.704871
GOTERM_MF_DIRECT	GO:0020037~heme binding	15	2.45902	0.0408034	O42231, Q09660, Q8HYB7, Q6GUQ4, Q5KQT7, Q3UQ28, Q5U4U6, P33274, P20816, O54750, P05164, Q92113, O54749, Q6NT55, Q96PH1	564	132	8847	1.78252	1	0.76311	0.751824
GOTERM_MF_DIRECT	GO:0005506~iron ion binding	15	2.45902	0.0408034	O42231, Q09660, P09917, P54001, Q6GUQ4, Q7D513, P16924, Q5KQT7, P33274, P20816, O54750, Q92113, O54749, P47989, Q6NT55	564	132	8847	1.78252	1	0.76311	0.751824
GOTERM_MF_DIRECT	GO:0042626~ATPase activity, coupled to transmembrane movement of substances	7	1.14754	0.0435313	P33527, P08183, O15440, Q5F364, O15439, Q54BU4, E9Q236	564	41	8847	2.67813	1	0.780898	0.769349
GOTERM_MF_DIRECT	GO:0005044~scavenger receptor activity	7	1.14754	0.0435313	P30205, Q9UGM3, P97435, Q14DK5, F7J220, P98072, Q8K299	564	41	8847	2.67813	1	0.780898	0.769349
GOTERM_MF_DIRECT	GO:0004930~G-protein coupled receptor activity	17	2.78689	0.0456303	Q4LBB9, P56718, Q9VZW5, C6KFA3, P91685, Q8ITC7, P32240, O88854, C3ZQF9, Q5UAW9, Q9NYM4, Q6BD04, P83118, Q9I9M5, Q20929, F1MV99, O14514	564	159	8847	1.67714	1	0.802181	0.790317
